# Supplementary material for: Sex Change in Clownfish: Molecular Insights from Transcriptome Analysis
Source: Sci Rep. 2016 Oct 17;6:35461. doi: 10.1038/srep35461 (PMC5066260; doi:10.1038/srep35461)
Supplement: Supplementary Tables [file srep35461-s2.xls]

## Sheet: Table S1
A. RNA Integrity Number (RIN) and Number of paired-reads per sample after quality trimming for both tissues. n.a.: not available						B. Summary of transcriptome sequencing and assembly for A. bicinctus
Individual	RIN Brain	RIN Gonad	Brain	Gonad			Number	Bases (bp)	Mean length (bp)	N50 (bp)
M1	9.2	n.a.	9459284	7214088		Raw reads	278065303	55613060600	200	-
M2	9.3	8.5	11174978	7879056		Contigs	516599	407080012	788	1436
M3	7.6	9	5205365	10779704		Genes	47065	48241625	1025	1563
M4	7.4	8.6	10492129	4495623
M5	9.3	8.7	6452290	7588160
TM1	7.5	7.6	4092103	4841455
TM2	8.8	7.3	4151785	28287892
TM3	9.2	8.8	6893102	7833952
TM4	8.5	7.7	6997726	8761623
TF1	7.8	7.9	4250964	4493948
TF2	9.3	n.a	6073877	6765367
FI1	8.2	7.7	13224076	8365684
FI2	9.5	7.7	6813394	6558423
FI3	9.3	8.2	7634007	9382243
FM1	7.6	7.4	6837490	4359364
FM2	8.8	8.5	3978557	4979290
FM3	8.9	8.1	3426243	4600071
FM4	8.5	9.2	3725020	3788153
FM5	8.9	7.7	3643868	4385678
FM6	9.3	7.5	4065888	4113383
M=male, TM=transitional male, TF=transitional female, FI=immature female, FM=mature female

## Sheet: Table S2
List of successfully annotated contigs showing correlation and differential expression in brain during sex change in A. bicinctus. Contig name, pairwise comparison between all sex categories, number of significant pairwise comparisons, correlation coefficient and significance level (p), Selection criteria, Best blast protein ID, best blast protein name.
contig name	pairwise comparisons (significance level)										# significant comparisons	correlation		Selection		Protein ID	Protein name
	M-TM	M-TF	M-FI	M-FM	TM-TF	TM-FI	TM-FM	TF-FI	TF-FM	FI-FM		Coefficient	p	Correlated	Pairwise
c182311_g1_i2.m.172160	<0.05	n.s.	n.s.	n.s.	n.s.	n.s.	<0.001	n.s.	n.s.	n.s.	2	0.297639	n.s.		YES	GI:657586621	voltage-dependent calcium channel gamma-4 subunit-like isoform X2 [Stegastes partitus]
c177479_g7_i1.m.104626	<0.05	n.s.	n.s.	n.s.	n.s.	<0.05	<0.001	n.s.	n.s.	n.s.	3	0.469964	<0.05		YES	GI:657572892	protein kinase C beta type [Stegastes partitus]
c175674_g4_i3.m.83201	<0.05	n.s.	n.s.	n.s.	n.s.	n.s.	<0.001	n.s.	<0.05	<0.05	4	-0.447284	<0.05		YES	GI:657575525	eukaryotic peptide chain release factor GTP-binding subunit ERF3A [Stegastes partitus]
c176970_g1_i1.m.98309	n.s.	n.s.	n.s.	<0.05	<0.05	n.s.	<0.05	<0.05	<0.001	n.s.	5	0.59146	<0.05		YES	GI:657585416	SID1 transmembrane family member 2 [Stegastes partitus]
c135294_g1_i1.m.8766	n.s.	<0.001	n.s.	n.s.	<0.001	n.s.	n.s.	<0.001	<0.001	n.s.	4	0.105817	n.s.		YES	no significant similarity found
c266057_g1_i1.m.195405	n.s.	<0.001	n.s.	n.s.	<0.001	n.s.	n.s.	<0.001	<0.001	n.s.	4	-0.0294453	n.s.		YES	GI:225707054	Tetraspanin-8 [Osmerus mordax]
c180004_g2_i4.m.137049	n.s.	<0.001	n.s.	n.s.	<0.05	n.s.	n.s.	<0.05	<0.001	n.s.	4	-0.0418217	n.s.		YES	no significant similarity found
c183346_g1_i3.m.188481	<0.05	n.s.	n.s.	n.s.	<0.001	n.s.	n.s.	<0.05	<0.05	n.s.	4	0.000826465	n.s.		YES	GI:657570540	hydrocephalus-inducing protein homolog [Stegastes partitus]
c184017_g1_i1.m.192241	n.s.	n.s.	n.s.	<0.05	n.s.	n.s.	<0.001	n.s.	<0.001	<0.001	4	0.5084	<0.05		YES	no significant similarity found
c177921_g11_i1.m.110122	<0.05	n.s.	n.s.	n.s.	n.s.	<0.05	<0.001	n.s.	n.s.	n.s.	3	-0.498271	<0.05		YES	GI:657598946	differentially expressed in FDCP 8 homolog isoform X1 [Stegastes partitus]
c173735_g3_i7.m.63275	<0.05	n.s.	n.s.	n.s.	<0.05	n.s.	<0.001	n.s.	n.s.	n.s.	3	0.358622	n.s.		YES	no significant similarity found
c126518_g2_i1.m.7463	n.s.	n.s.	n.s.	<0.05	n.s.	n.s.	<0.001	n.s.	n.s.	<0.05	3	0.740173	<0.001	YES	YES	GI:499044670	coagulation factor XIII A chain-like [Maylandia zebra]
c180280_g3_i6.m.141246	<0.05	n.s.	n.s.	<0.05	<0.05	<0.05	<0.001	n.s.	n.s.	n.s.	5	-0.638827	<0.05		YES	GI:657591958	U2 small nuclear ribonucleoprotein A' [Stegastes partitus]
c181588_g1_i1.m.161043	<0.05	<0.001	n.s.	n.s.	n.s.	n.s.	<0.05	<0.05	<0.05	n.s.	5	-0.0762225	n.s.		YES	GI:513131148	reverse transcriptase, partial [Clarias batrachus]
c178897_g1_i1.m.122702	<0.001	<0.05	n.s.	n.s.	n.s.	<0.05	<0.001	<0.05	<0.001	n.s.	6	0.378637	n.s.		YES	no significant similarity found
c176678_g3_i6.m.94643	<0.05	n.s.	n.s.	n.s.	<0.05	n.s.	<0.001	n.s.	n.s.	n.s.	3	0.297981	n.s.		YES	no significant similarity found
c168578_g2_i2.m.29218	<0.001	n.s.	n.s.	<0.05	<0.001	<0.05	<0.05	<0.05	<0.05	n.s.	7	0.110727	n.s.		YES	GI:657598843	kinesin-like protein KIF17 [Stegastes partitus]
c173538_g3_i1.m.61602	<0.05	n.s.	n.s.	n.s.	n.s.	n.s.	<0.001	n.s.	n.s.	n.s.	2	0.549269	<0.05		YES	GI:542194580	serine/threonine-protein phosphatase 2B catalytic subunit alpha isoform-like isoform X6 [Oreochromis niloticus]
c174933_g5_i1.m.75039	<0.05	<0.05	n.s.	n.s.	n.s.	n.s.	<0.001	n.s.	<0.001	n.s.	4	0.381742	n.s.		YES	GI:657579950	dysferlin isoform X1 [Stegastes partitus]
c173473_g15_i6.m.61164	n.s.	<0.05	n.s.	n.s.	<0.05	n.s.	n.s.	<0.05	<0.001	n.s.	4	0.172117	n.s.		YES	GI:542248096	uncharacterized protein LOC102081990 [Oreochromis niloticus]
c183197_g3_i4.m.185863	<0.001	n.s.	n.s.	n.s.	<0.05	<0.05	<0.001	n.s.	n.s.	n.s.	4	0.139264	n.s.		YES	no significant similarity found
c180556_g1_i1.m.145379	<0.05	n.s.	n.s.	n.s.	n.s.	n.s.	<0.001	n.s.	n.s.	n.s.	2	0.3927	n.s.		YES	GI:657580463	probable E3 ubiquitin-protein ligase TRIM8 [Stegastes partitus]
c176520_g1_i1.m.92626	<0.05	<0.05	n.s.	n.s.	n.s.	<0.05	<0.001	<0.05	<0.001	n.s.	6	0.40549	n.s.		YES	GI:512874848	uncharacterized protein LOC101731064 [Xenopus (Silurana) tropicalis]
c170146_g1_i5.m.36067	<0.05	n.s.	n.s.	n.s.	n.s.	n.s.	<0.001	n.s.	<0.05	<0.05	4	-0.442111	n.s.		YES	GI:657594648	RNA-binding protein 39-like [Stegastes partitus]
c25903_g1_i1.m.1389	n.s.	<0.001	n.s.	n.s.	<0.001	n.s.	n.s.	<0.001	<0.001	n.s.	4	-0.0337455	n.s.		YES	GI:542232767	kinesin-like protein KIF25-like isoform X4 [Oreochromis niloticus]
c142161_g1_i1.m.9731	<0.05	n.s.	n.s.	n.s.	n.s.	<0.05	<0.001	n.s.	<0.05	n.s.	4	0.473509	<0.05		YES	GI:657568197	mitochondrial glutamate carrier 1-like [Stegastes partitus]
c181053_g7_i1.m.152413	n.s.	<0.001	n.s.	n.s.	<0.001	n.s.	n.s.	<0.05	<0.05	n.s.	4	-0.297854	n.s.		YES	GI:657557581	N-acetyltransferase 6 [Stegastes partitus]
c164217_g1_i1.m.19775	<0.05	n.s.	n.s.	n.s.	<0.001	<0.05	<0.05	n.s.	n.s.	n.s.	4	0.320799	n.s.		YES	GI:657547157	G-protein coupled receptor 4-like [Stegastes partitus]
c167578_g1_i5.m.26120	n.s.	n.s.	n.s.	n.s.	n.s.	n.s.	<0.001	n.s.	<0.05	<0.05	3	0.500249	<0.05		YES	GI:657588097	microtubule-associated protein futsch-like [Stegastes partitus]
c176374_g4_i2.m.91048	<0.001	n.s.	n.s.	n.s.	<0.05	<0.001	<0.05	n.s.	n.s.	n.s.	4	0.270278	n.s.		YES	GI:657569891	Na(+)/H(+) exchange regulatory cofactor NHE-RF2-like [Stegastes partitus]
c122577_g2_i1.m.6966	n.s.	n.s.	<0.05	<0.05	n.s.	<0.001	n.s.	<0.05	n.s.	<0.001	5	-0.0795153	n.s.		YES	GI:657556057	obscurin-like protein 1 [Stegastes partitus]
c182464_g4_i11.m.174179	<0.001	n.s.	n.s.	n.s.	<0.05	<0.001	<0.001	n.s.	n.s.	n.s.	4	0.566122	<0.05		YES	GI:657592027	piezo-type mechanosensitive ion channel component 2-like [Stegastes partitus]
c174189_g5_i2.m.67767	<0.001	n.s.	n.s.	n.s.	<0.001	<0.001	<0.001	n.s.	n.s.	n.s.	4	0.275394	n.s.		YES	GI:657526877	lymphoid enhancer-binding factor 1-like isoform X2 [Stegastes partitus]
c172258_g4_i1.m.50282	n.s.	<0.001	n.s.	n.s.	<0.05	n.s.	n.s.	<0.05	<0.001	n.s.	4	0.122502	n.s.		YES	GI:657589105	dual specificity protein phosphatase 23-like [Stegastes partitus]
c188257_g1_i1.m.192489	<0.001	<0.05	<0.001	<0.001	<0.05	n.s.	n.s.	<0.05	<0.05	n.s.	7	-0.64184	<0.05		YES	no significant similarity found
c183278_g1_i2.m.187264	<0.05	n.s.	n.s.	n.s.	<0.05	<0.001	<0.05	n.s.	n.s.	n.s.	4	0.32033	n.s.		YES	GI:657573287	NACHT, LRR and PYD domains-containing protein 12-like [Stegastes partitus]
c181007_g3_i1.m.151758	<0.001	n.s.	n.s.	n.s.	<0.05	<0.05	<0.001	n.s.	n.s.	n.s.	4	0.375362	n.s.		YES	GI:657533157	nositol 1,4,5-trisphosphate receptor type 1 isoform X1 [Stegastes partitus]
c166947_g1_i3.m.24477	<0.05	n.s.	n.s.	n.s.	n.s.	n.s.	<0.001	n.s.	n.s.	n.s.	2	0.244749	n.s.		YES	GI:657567893	POU domain, class 2, transcription factor 2 [Stegastes partitus]
c174282_g3_i1.m.68643	n.s.	<0.001	n.s.	n.s.	<0.05	n.s.	n.s.	<0.05	<0.001	n.s.	4	0.0256631	n.s.		YES	GI:584010903	IQ calmodulin-binding motif-containing protein 1-like [Neolamprologus brichardi]
c177351_g1_i3.m.103147	n.s.	<0.001	n.s.	n.s.	<0.05	<0.05	n.s.	<0.001	<0.001	n.s.	5	0.217768	n.s.		YES	GI:657593559	snRNA-activating protein complex subunit 4, partial [Stegastes partitus]
c173626_g1_i1.m.62443	<0.05	n.s.	n.s.	n.s.	n.s.	n.s.	<0.001	n.s.	n.s.	n.s.	2	-0.365555	n.s.		YES	GI:657523960	putative RNA-binding protein Luc7-like 1 [Stegastes partitus]
c174198_g5_i3.m.67892	<0.001	<0.05	n.s.	n.s.	n.s.	<0.05	<0.001	n.s.	<0.05	n.s.	5	0.340611	n.s.		YES	GI:657577795	chloride channel protein 2-like, partial [Stegastes partitus]
c175756_g11_i1.m.84202	<0.05	n.s.	n.s.	n.s.	n.s.	n.s.	<0.001	n.s.	n.s.	n.s.	2	0.38178	n.s.		YES	GI:657589824	protein AF-17, partial [Stegastes partitus]
c135410_g1_i1.m.8778	n.s.	n.s.	n.s.	<0.001	n.s.	n.s.	<0.001	n.s.	<0.05	<0.001	4	0.653839	<0.05		YES	GI:657600019	leucine-rich repeat, immunoglobulin-like domain and transmembrane domain-containing protein 1 [Stegastes partitus]
c169173_g1_i1.m.31629	<0.05	n.s.	n.s.	n.s.	<0.05	n.s.	<0.001	n.s.	n.s.	<0.05	4	0.387045	n.s.		YES	GI:657569045	exonuclease 3'-5' domain-containing protein 1 [Stegastes partitus]
c140816_g1_i1.m.9613	n.s.	n.s.	<0.05	n.s.	n.s.	<0.001	n.s.	<0.05	n.s.	<0.001	4	0.086161	n.s.		YES	no significant similarity found
c181709_g2_i4.m.162946	<0.05	n.s.	n.s.	n.s.	<0.05	n.s.	<0.001	n.s.	n.s.	<0.05	4	0.470065	<0.05		YES	GI:657594339	cytospin-B isoform X1 [Stegastes partitus]
c180176_g1_i1.m.139524	<0.001	<0.05	<0.05	n.s.	n.s.	n.s.	<0.05	n.s.	<0.05	<0.05	6	0.0326761	n.s.		YES	GI:657541911	WD repeat-containing protein 76-like [Stegastes partitus]
c180525_g5_i7.m.144884	<0.05	n.s.	n.s.	n.s.	<0.05	<0.05	<0.001	n.s.	n.s.	n.s.	4	0.571598	<0.05		YES	GI:657592941	protein unc-13 homolog B-like, partial [Stegastes partitus]
c169315_g2_i2.m.32187	<0.001	n.s.	n.s.	n.s.	n.s.	<0.05	<0.05	n.s.	n.s.	n.s.	3	0.192432	n.s.		YES	GI:657540541	chondroitin sulfate proteoglycan 4-like [Stegastes partitus]
c175772_g2_i2.m.84448	<0.05	<0.05	<0.05	n.s.	n.s.	n.s.	<0.001	n.s.	<0.05	<0.05	6	-0.282024	n.s.		YES	GI:657582193	bcl-2/adenovirus E1B 19 kDa-interacting protein 2-like protein [Stegastes partitus]
c181316_g7_i1.m.156511	<0.05	n.s.	n.s.	n.s.	n.s.	<0.05	<0.001	n.s.	<0.05	n.s.	4	0.472433	<0.05		YES	GI:657557274	sorbin and SH3 domain-containing protein 1-like [Stegastes partitus]
c178991_g2_i12.m.124053	n.s.	n.s.	n.s.	n.s.	n.s.	n.s.	n.s.	<0.05	n.s.	<0.001	2	0.282994	n.s.		YES	GI:584010795	tensin-like isoform X4 [Neolamprologus brichardi]
c170009_g2_i1.m.35362	<0.05	n.s.	n.s.	n.s.	<0.05	<0.05	<0.001	n.s.	n.s.	n.s.	4	0.40636	n.s.		YES	GI:657566737	sodium channel protein type 4 subunit alpha-like [Stegastes partitus]
c182725_g12_i10.m.178493	<0.05	n.s.	n.s.	n.s.	n.s.	n.s.	<0.001	n.s.	n.s.	n.s.	2	0.413515	n.s.		YES	GI:548348428	prominin-1-A-like isoform X12 [Pundamilia nyererei]
c166079_g1_i8.m.22660	<0.001	<0.05	<0.001	<0.05	n.s.	n.s.	n.s.	n.s.	n.s.	n.s.	4	-0.364913	n.s.		YES	no significant similarity found
c135071_g2_i1.m.8730	n.s.	n.s.	n.s.	n.s.	n.s.	n.s.	<0.001	n.s.	<0.05	n.s.	2	0.654209	<0.05		YES	GI:657557489	advillin-like [Stegastes partitus]
c146598_g2_i2.m.10686	<0.05	n.s.	n.s.	n.s.	n.s.	n.s.	<0.001	n.s.	<0.05	n.s.	3	0.279615	n.s.		YES	no significant similarity found
c178734_g5_i2.m.120262	n.s.	n.s.	n.s.	n.s.	n.s.	<0.05	<0.001	n.s.	<0.05	n.s.	3	0.59537	<0.05		YES	GI:554883584	cyclin-dependent kinase 17-like [Haplochromis burtoni]
c181526_g2_i1.m.160070	<0.001	<0.05	<0.001	<0.001	n.s.	n.s.	n.s.	n.s.	n.s.	n.s.	4	-0.576797	<0.05		YES	GI:617417367	trypsinogen-like protein 3 [Poecilia formosa]
c181007_g3_i1.m.151757	<0.001	<0.05	n.s.	n.s.	n.s.	<0.001	<0.001	<0.05	<0.05	n.s.	6	0.502746	<0.05		YES	GI:657533157	inositol 1,4,5-trisphosphate receptor type 1 isoform X1 [Stegastes partitus]
c201520_g1_i1.m.192953	n.s.	<0.05	n.s.	<0.05	<0.001	<0.05	<0.001	n.s.	n.s.	n.s.	5	0.627575	<0.05		YES	GI:657536287	pleckstrin homology domain-containing family H member 2 [Stegastes partitus]
c174133_g1_i1.m.67117	<0.05	n.s.	n.s.	n.s.	<0.05	<0.05	<0.001	n.s.	n.s.	n.s.	4	0.352383	n.s.		YES	GI:657570189	feline leukemia virus subgroup C receptor-related protein 2-like isoform X1 [Stegastes partitus]
c176177_g9_i2.m.88849	<0.05	n.s.	n.s.	n.s.	n.s.	n.s.	<0.001	n.s.	n.s.	n.s.	2	-0.421851	n.s.		YES	GI:542199358	interferon-induced, double-stranded RNA-activated protein kinase-like [Oreochromis niloticus]
c171707_g1_i3.m.46079	n.s.	<0.05	n.s.	n.s.	<0.001	n.s.	n.s.	<0.05	<0.001	n.s.	4	-0.0403285	n.s.		YES	GI:617406550	embryonic polyadenylate-binding protein 2 [Poecilia formosa]
c171736_g4_i1.m.46289	<0.05	n.s.	n.s.	n.s.	<0.001	<0.05	<0.001	n.s.	n.s.	n.s.	4	0.356887	n.s.		YES	GI:657569473	ankycorbin isoform X1 [Stegastes partitus]
c171975_g6_i3.m.48230	<0.05	n.s.	n.s.	n.s.	n.s.	<0.05	<0.001	n.s.	n.s.	n.s.	3	0.420022	n.s.		YES	GI:657586905	forkhead box protein P4 isoform X3 [Stegastes partitus]
c176826_g2_i15.m.96434	<0.05	n.s.	<0.05	n.s.	<0.001	n.s.	<0.05	<0.05	n.s.	<0.05	6	-0.204914	n.s.		YES	GI:657593549	centriolin-like [Stegastes partitus]
c172309_g3_i1.m.50682	n.s.	<0.001	n.s.	n.s.	<0.001	n.s.	n.s.	<0.05	<0.05	n.s.	4	-0.13368	n.s.		YES	GI:657579104	lipoma HMGIC fusion partner-like 3 protein [Stegastes partitus]
c154890_g1_i2.m.13303	<0.001	n.s.	n.s.	n.s.	n.s.	<0.05	<0.001	n.s.	<0.05	n.s.	4	-0.448633	<0.05		YES	GI:657527888	polycomb group RING finger protein 1 isoform X1 [Stegastes partitus]
c211078_g1_i1.m.193444	<0.05	<0.05	<0.05	<0.05	<0.001	n.s.	n.s.	<0.001	<0.001	n.s.	7	-0.250171	n.s.		YES	no significant similarity found
c183119_g2_i7.m.184800	<0.05	n.s.	n.s.	n.s.	<0.05	n.s.	<0.001	n.s.	n.s.	<0.05	4	0.514323	<0.05		YES	GI:657529882	1-phosphatidylinositol 4,5-bisphosphate phosphodiesterase beta-1 [Stegastes partitus]
c171486_g11_i1.m.44545	<0.001	n.s.	n.s.	n.s.	<0.05	<0.05	<0.001	n.s.	n.s.	n.s.	4	0.512391	<0.05		YES	GI:410923493	protein unc-13 homolog B-like [Oreochromis niloticus]
c179421_g6_i10.m.129497	<0.05	n.s.	n.s.	n.s.	<0.05	n.s.	<0.001	n.s.	n.s.	n.s.	3	0.509155	<0.05		YES	GI:657566157	copine-7 [Stegastes partitus]
c171623_g1_i1.m.45537	n.s.	n.s.	n.s.	<0.05	n.s.	n.s.	<0.001	n.s.	<0.05	n.s.	3	-0.658539	<0.05		YES	GI:657552979	glutamine-rich protein 1 isoform X1 [Stegastes partitus]
c197765_g1_i1.m.192777	n.s.	<0.001	n.s.	n.s.	<0.001	n.s.	n.s.	<0.001	<0.001	n.s.	4	-0.0452835	n.s.		YES	no significant similarity found
c200160_g1_i1.m.192863	<0.001	n.s.	n.s.	n.s.	<0.05	<0.05	<0.001	n.s.	n.s.	n.s.	4	0.488048	<0.05		YES	no significant similarity found
c165335_g2_i2.m.21498	<0.05	n.s.	n.s.	n.s.	n.s.	<0.05	<0.001	n.s.	n.s.	n.s.	3	-0.535392	<0.05		YES	GI:657589929	protein canopy 4-like [Stegastes partitus]
c181795_g4_i12.m.164308	n.s.	<0.001	n.s.	n.s.	<0.05	n.s.	n.s.	<0.001	<0.05	n.s.	4	-0.0832053	n.s.		YES	GI:657533095	calcium-binding and coiled-coil domain-containing protein 1-like [Stegastes partitus]
c101396_g1_i1.m.4683	<0.05	<0.001	n.s.	n.s.	n.s.	n.s.	n.s.	<0.05	<0.05	n.s.	4	0.104485	n.s.		YES	no significant similarity found
c172194_g5_i5.m.49886	n.s.	n.s.	n.s.	n.s.	<0.05	n.s.	<0.001	n.s.	n.s.	<0.05	3	0.420401	n.s.		YES	GI:657580426	sia-alpha-2,3-Gal-beta-1,4-GlcNAc-R:alpha 2,8-sialyltransferase-like [Stegastes partitus]
c253811_g1_i1.m.195097	<0.001	<0.05	n.s.	<0.001	<0.001	<0.001	n.s.	n.s.	<0.001	<0.001	7	-0.265523	n.s.		YES	GI:657538019	retinal-specific ATP-binding cassette transporter-like [Stegastes partitus]
c181368_g2_i1.m.157520	<0.05	<0.05	n.s.	n.s.	<0.001	n.s.	n.s.	n.s.	<0.05	n.s.	4	0.149327	n.s.		YES	GI:658923218	uncharacterized protein LOC103460795 [Poecilia reticulata]
c201315_g1_i1.m.192930	n.s.	<0.05	n.s.	n.s.	<0.001	n.s.	n.s.	<0.05	<0.001	n.s.	4	-0.114797	n.s.		YES	no significant similarity found
c166221_g1_i3.m.22984	n.s.	<0.05	n.s.	n.s.	n.s.	n.s.	<0.05	<0.05	<0.001	n.s.	4	0.30027	n.s.		YES	GI:617435655	thymic stromal cotransporter homolog [Poecilia formosa]
c174198_g6_i3.m.67891	<0.05	n.s.	n.s.	n.s.	<0.05	n.s.	<0.001	n.s.	n.s.	<0.05	4	0.431954	n.s.		YES	GI:542205638	chloride channel protein 2-like [Oreochromis niloticus]
c136068_g1_i1.m.8909	n.s.	<0.05	n.s.	n.s.	n.s.	<0.05	<0.05	<0.001	<0.05	n.s.	5	0.320941	n.s.		YES	GI:542251130	regulator of G-protein signaling 9-like isoform X2 [Oreochromis niloticus]
c170701_g3_i2.m.39457	<0.05	n.s.	n.s.	n.s.	n.s.	<0.05	<0.001	n.s.	n.s.	n.s.	3	0.309103	n.s.		YES	GI:657568770	neuroligin-2-like isoform X2 [Stegastes partitus]
c182616_g1_i2.m.176663	n.s.	n.s.	<0.05	n.s.	n.s.	<0.001	n.s.	<0.001	n.s.	<0.001	4	0.0389667	n.s.		YES	GI:542198861	kinesin-like protein KIF20B-like isoform X3 [Oreochromis niloticus]
c169233_g1_i3.m.31820	n.s.	n.s.	n.s.	n.s.	n.s.	n.s.	<0.001	n.s.	n.s.	<0.05	2	-0.572148	<0.05		YES	GI:657528804	sorting and assembly machinery component 50 homolog A isoform X2 [Stegastes partitus]
c181075_g3_i9.m.152729	<0.05	n.s.	n.s.	n.s.	<0.05	n.s.	<0.001	n.s.	n.s.	n.s.	3	0.476404	<0.05		YES	GI:548402472	synaptotagmin-14-like isoform X1 [Pundamilia nyererei]
c178776_g6_i1.m.120918	n.s.	<0.05	n.s.	n.s.	<0.001	n.s.	n.s.	<0.001	<0.05	n.s.	4	-0.19139	n.s.		YES	GI:657574392	hepatoma-derived growth factor-related protein 2-like [Stegastes partitus]
c174287_g3_i1.m.68708	n.s.	<0.05	n.s.	n.s.	<0.001	n.s.	n.s.	<0.05	<0.001	n.s.	4	0.080009	n.s.		YES	GI:657586346	zinc finger protein 653 [Stegastes partitus]
c171605_g8_i3.m.45400	n.s.	<0.001	n.s.	n.s.	<0.001	n.s.	n.s.	<0.001	<0.001	n.s.	4	-0.0364002	n.s.		YES	GI:583973435	teneurin-2-like [Neolamprologus brichardi]
c183337_g1_i2.m.188354	n.s.	n.s.	n.s.	<0.001	n.s.	n.s.	<0.05	n.s.	n.s.	n.s.	2	0.805979	<0.001	YES	YES	GI:657568475	aromatase [Stegastes partitus]
c152568_g1_i1.m.12447	n.s.	<0.05	n.s.	n.s.	<0.05	n.s.	n.s.	<0.05	<0.001	n.s.	4	-0.0956722	n.s.		YES	no significant similarity found
c170847_g6_i1.m.40368	<0.001	n.s.	n.s.	n.s.	<0.001	<0.001	<0.001	n.s.	n.s.	n.s.	4	0.289738	n.s.		YES	GI:657539555	glutamine--fructose-6-phosphate aminotransferase [isomerizing] 2 [Stegastes partitus]
c115191_g1_i1.m.5844	n.s.	n.s.	<0.001	n.s.	n.s.	<0.001	n.s.	<0.05	n.s.	<0.001	4	0.335299	n.s.		YES	no significant similarity found
c181919_g2_i2.m.166241	<0.05	n.s.	n.s.	n.s.	n.s.	n.s.	<0.001	n.s.	n.s.	n.s.	2	0.268388	n.s.		YES	GI:657574717	large neutral amino acids transporter small subunit 4-like [Stegastes partitus]
c176058_g8_i1.m.87586	<0.05	n.s.	n.s.	n.s.	<0.05	<0.05	<0.001	n.s.	n.s.	n.s.	4	0.4053	n.s.		YES	no significant similarity found
c178502_g7_i1.m.117038	<0.05	n.s.	n.s.	n.s.	n.s.	n.s.	<0.001	n.s.	n.s.	n.s.	2	0.467117	<0.05		YES	GI:657574202	gamma-aminobutyric acid receptor subunit alpha-5 [Stegastes partitus]
c181905_g1_i2.m.165990	n.s.	n.s.	n.s.	n.s.	n.s.	<0.05	<0.001	n.s.	n.s.	n.s.	2	0.642553	<0.05		YES	GI:584025217	latent-transforming growth factor beta-binding protein 1-like isoform X4 [Neolamprologus brichardi]
c182893_g5_i5.m.181124	<0.05	n.s.	n.s.	n.s.	n.s.	n.s.	<0.001	n.s.	n.s.	n.s.	2	0.512753	<0.05		YES	GI:584005164	citron Rho-interacting kinase-like isoform X3 [Neolamprologus brichardi]
c172219_g1_i3.m.50049	<0.05	n.s.	n.s.	n.s.	n.s.	<0.05	<0.001	n.s.	<0.05	n.s.	4	-0.495132	<0.05		YES	GI:657536392	LIM domain kinase 2 [Stegastes partitus]
c146315_g1_i1.m.10648	n.s.	n.s.	<0.001	n.s.	n.s.	<0.001	n.s.	<0.001	n.s.	<0.001	4	-0.00268402	n.s.		YES	no significant similarity found
c170955_g1_i8.m.41133	<0.001	n.s.	n.s.	n.s.	n.s.	<0.001	<0.001	n.s.	n.s.	n.s.	3	0.323474	n.s.		YES	GI:657551265	muscleblind-like protein 2a isoform X5 [Stegastes partitus]
c175475_g1_i1.m.81009	<0.05	n.s.	n.s.	<0.05	n.s.	n.s.	<0.001	n.s.	<0.001	<0.05	5	0.593928	<0.05		YES	GI:657556137	citron Rho-interacting kinase-like [Stegastes partitus]
c176211_g2_i2.m.89189	<0.05	n.s.	n.s.	n.s.	<0.05	<0.05	<0.001	n.s.	n.s.	n.s.	4	0.496241	<0.05		YES	GI:542198718	1-phosphatidylinositol 4,5-bisphosphate phosphodiesterase beta-1-like isoform X1 [Oreochromis niloticus]
c166358_g1_i1.m.23237	n.s.	<0.05	n.s.	n.s.	<0.001	<0.05	n.s.	n.s.	<0.05	n.s.	4	-0.295315	n.s.		YES	GI:657584482	serine/threonine-protein kinase Nek5-like [Stegastes partitus]
c176211_g2_i8.m.89198	<0.05	n.s.	n.s.	n.s.	<0.05	<0.05	<0.001	n.s.	n.s.	n.s.	4	0.525782	<0.05		YES	GI:657529882	1-phosphatidylinositol 4,5-bisphosphate phosphodiesterase beta-1 [Stegastes partitus]
c181609_g7_i2.m.161353	n.s.	n.s.	n.s.	<0.05	n.s.	n.s.	<0.05	n.s.	<0.05	<0.05	4	0.647055	<0.05		YES	GI:317419141	Pol polyprotein [Dicentrarchus labrax]
c169657_g1_i2.m.33667	n.s.	n.s.	n.s.	<0.05	n.s.	n.s.	<0.05	n.s.	<0.05	<0.05	4	-0.480589	<0.05		YES	GI:657579201	ATP-dependent zinc metalloprotease YME1L1 isoform X2 [Stegastes partitus]
c176116_g6_i1.m.88202	<0.05	<0.05	<0.05	n.s.	n.s.	n.s.	<0.05	n.s.	<0.05	<0.05	6	0.0794865	n.s.		YES	no significant similarity found
c171087_g2_i1.m.41985	n.s.	<0.05	<0.05	n.s.	n.s.	n.s.	<0.05	n.s.	<0.05	<0.05	5	-0.12775	n.s.		YES	GI:657541920	cryptochrome-1-like [Stegastes partitus]
c160993_g1_i1.m.16761	<0.05	<0.05	n.s.	n.s.	n.s.	n.s.	<0.05	n.s.	<0.05	<0.05	5	0.32055	n.s.		YES	GI:542251130	regulator of G-protein signaling 9-like isoform X2 [Oreochromis niloticus]
c177853_g4_i2.m.109285	n.s.	n.s.	n.s.	n.s.	n.s.	n.s.	<0.05	n.s.	<0.05	<0.05	3	-0.493122	<0.05		YES	GI:657527225	lysM and putative peptidoglycan-binding domain-containing protein 3 [Stegastes partitus]
c177731_g1_i4.m.107872	n.s.	n.s.	n.s.	n.s.	n.s.	n.s.	<0.05	n.s.	<0.05	<0.05	3	0.288879	n.s.		YES	GI:657594347	proline-rich protein 5-like isoform X1 [Stegastes partitus]
c111859_g1_i1.m.5468	<0.05	n.s.	n.s.	<0.05	<0.05	<0.05	n.s.	n.s.	<0.05	<0.05	6	-0.36053	n.s.		YES	no significant similarity found
c126375_g1_i1.m.7444	n.s.	n.s.	n.s.	n.s.	<0.05	<0.05	n.s.	n.s.	<0.05	<0.05	4	-0.0043218	n.s.		YES	no significant similarity found
c170005_g7_i1.m.35345	n.s.	<0.05	<0.05	n.s.	n.s.	<0.05	n.s.	n.s.	<0.05	<0.05	5	0.0446323	n.s.		YES	GI:542210677	uncharacterized protein LOC102076052 [Oreochromis niloticus]
c107041_g1_i1.m.5041	n.s.	n.s.	n.s.	<0.05	n.s.	n.s.	n.s.	n.s.	<0.05	<0.05	3	-0.574493	<0.05		YES	GI:657595813	fascin-2 [Stegastes partitus]
c207546_g1_i1.m.193278	n.s.	n.s.	<0.05	n.s.	n.s.	<0.05	n.s.	<0.05	n.s.	<0.05	4	-0.00652578	n.s.		YES	no significant similarity found
c114168_g1_i1.m.5720	n.s.	n.s.	n.s.	n.s.	n.s.	<0.05	n.s.	<0.05	n.s.	<0.05	3	0.025257	n.s.		YES	GI:657598591	uncharacterized protein C10orf71 homolog [Stegastes partitus]
c177831_g1_i1.m.109082	<0.05	n.s.	n.s.	n.s.	n.s.	n.s.	<0.05	n.s.	n.s.	<0.05	3	-0.319819	n.s.		YES	GI:657571294	cryptochrome-1-like [Stegastes partitus]
c172524_g11_i6.m.52449	n.s.	n.s.	n.s.	<0.05	n.s.	<0.05	n.s.	n.s.	n.s.	<0.05	3	-0.288212	n.s.		YES	GI:658835924	uncharacterized protein LOC103476412 [Poecilia reticulata]
c246692_g1_i1.m.194829	n.s.	n.s.	n.s.	<0.05	n.s.	<0.05	<0.05	<0.05	<0.05	n.s.	5	0.645313	<0.05		YES	no significant similarity found
c176111_g5_i2.m.88135	<0.05	<0.05	n.s.	n.s.	n.s.	<0.05	<0.05	<0.05	<0.05	n.s.	6	0.414836	n.s.		YES	GI:657527858	paired mesoderm homeobox protein 2B [Stegastes partitus]
c176884_g3_i3.m.97195	<0.05	<0.05	n.s.	n.s.	n.s.	<0.05	<0.05	<0.05	<0.05	n.s.	6	0.278453	n.s.		YES	GI:657553786	cAMP-specific 3',5'-cyclic phosphodiesterase 4A isoform X2 [Stegastes partitus]
c183520_g9_i3.m.190867	<0.05	<0.05	n.s.	n.s.	n.s.	<0.05	<0.05	<0.05	<0.05	n.s.	6	0.329515	n.s.		YES	GI:657556036	striated muscle preferentially expressed protein kinase-like [Stegastes partitus]
c167317_g3_i3.m.25422	<0.05	<0.05	n.s.	n.s.	n.s.	<0.05	<0.05	<0.05	<0.05	n.s.	6	0.350506	n.s.		YES	GI:657571503	neuroblast differentiation-associated protein AHNAK-like [Stegastes partitus]
c116982_g1_i1.m.6039	<0.05	<0.05	n.s.	n.s.	n.s.	<0.05	<0.05	<0.05	<0.05	n.s.	6	0.445274	<0.05		YES	no significant similarity found
c150479_g1_i1.m.11909	<0.05	<0.05	n.s.	n.s.	n.s.	<0.05	<0.05	<0.05	<0.05	n.s.	6	0.362044	n.s.		YES	no significant similarity found
c176859_g4_i1.m.96872	<0.05	<0.05	n.s.	n.s.	n.s.	<0.05	<0.05	<0.05	<0.05	n.s.	6	0.367376	n.s.		YES	no significant similarity found
c165881_g2_i1.m.22345	n.s.	<0.05	n.s.	n.s.	n.s.	<0.05	<0.05	<0.05	<0.05	n.s.	5	0.364758	n.s.		YES	no significant similarity found
c180411_g2_i11.m.143209	<0.05	<0.05	n.s.	n.s.	n.s.	n.s.	<0.05	<0.05	<0.05	n.s.	5	0.218139	n.s.		YES	GI:657565072	properdin [Stegastes partitus]
c152048_g2_i1.m.12283	<0.05	<0.05	n.s.	n.s.	n.s.	n.s.	<0.05	<0.05	<0.05	n.s.	5	0.242529	n.s.		YES	no significant similarity found
c103730_g2_i1.m.4842	n.s.	n.s.	n.s.	n.s.	n.s.	<0.05	<0.05	n.s.	<0.05	n.s.	3	0.668832	<0.05		YES	no significant similarity found
c178838_g1_i2.m.121779	n.s.	n.s.	n.s.	<0.05	n.s.	n.s.	<0.05	n.s.	<0.05	n.s.	3	-0.684205	<0.001	YES		GI:657795946	ras-related protein Rab-41 isoform X3 [Cynoglossus semilaevis]
c107462_g1_i1.m.5068	n.s.	n.s.	n.s.	<0.05	n.s.	n.s.	<0.05	n.s.	<0.05	n.s.	3	0.668643	<0.05		YES	no significant similarity found
c154805_g2_i1.m.13233	<0.05	<0.05	n.s.	n.s.	n.s.	n.s.	<0.05	n.s.	<0.05	n.s.	4	0.220543	n.s.		YES	GI:542230696	uncharacterized protein LOC102082567 [Oreochromis niloticus]
c181943_g1_i2.m.166656	<0.05	<0.05	n.s.	n.s.	n.s.	n.s.	<0.05	n.s.	<0.05	n.s.	4	0.306269	n.s.		YES	GI:657541110	uncharacterized protein LOC103354757 [Stegastes partitus]
c167557_g1_i2.m.26073	<0.05	<0.05	n.s.	n.s.	n.s.	n.s.	<0.05	n.s.	<0.05	n.s.	4	-0.142321	n.s.		YES	GI:657561375	coiled-coil domain-containing protein 69 [Stegastes partitus]
c172928_g4_i2.m.56353	<0.05	<0.05	n.s.	n.s.	n.s.	n.s.	<0.05	n.s.	<0.05	n.s.	4	0.219237	n.s.		YES	GI:657568874	uncharacterized protein LOC103363066 [Stegastes partitus]
c172177_g1_i1.m.49720	<0.05	<0.05	n.s.	n.s.	n.s.	n.s.	<0.05	n.s.	<0.05	n.s.	4	-0.213788	n.s.		YES	GI:657596732	ADP-ribosylation factor-like protein 4A [Stegastes partitus]
c180443_g3_i1.m.143688	<0.05	<0.05	n.s.	n.s.	n.s.	n.s.	<0.05	n.s.	<0.05	n.s.	4	0.242189	n.s.		YES	GI:658922790	serine/arginine repetitive matrix protein 2-like isoform X1 [Poecilia reticulata]
c179340_g2_i1.m.128396	n.s.	n.s.	n.s.	n.s.	n.s.	n.s.	<0.05	n.s.	<0.05	n.s.	2	0.428481	n.s.		YES	GI:657596304	calcium/calmodulin-dependent protein kinase type II subunit gamma-like, partial [Stegastes partitus]
c218982_g1_i1.m.193757	n.s.	<0.05	<0.05	n.s.	<0.05	<0.05	n.s.	n.s.	<0.05	n.s.	5	-0.377437	n.s.		YES	GI:688557897	uncharacterized protein LOC103911148 [Danio rerio]
c176613_g4_i1.m.93869	<0.05	n.s.	n.s.	n.s.	<0.05	<0.05	n.s.	n.s.	<0.05	n.s.	4	-0.0987326	n.s.		YES	no significant similarity found
c123077_g1_i1.m.7042	<0.05	n.s.	n.s.	<0.05	<0.05	n.s.	n.s.	n.s.	<0.05	n.s.	4	-0.27205	n.s.		YES	GI:657567590	toll-like receptor 2 type-2 [Stegastes partitus]
c183659_g3_i1.m.192115	<0.05	<0.05	n.s.	n.s.	n.s.	<0.05	<0.05	<0.05	n.s.	n.s.	5	0.127859	n.s.		YES	GI:657592542	serine/threonine-protein kinase 35-like [Stegastes partitus]
c171101_g13_i1.m.42106	<0.05	<0.05	n.s.	n.s.	n.s.	<0.05	<0.05	<0.05	n.s.	n.s.	5	0.152592	n.s.		YES	no significant similarity found
c181741_g1_i6.m.163429	<0.05	<0.05	n.s.	n.s.	n.s.	<0.05	n.s.	<0.05	n.s.	n.s.	4	0.0126928	n.s.		YES	GI:657589027	receptor-type tyrosine-protein phosphatase eta isoform X1 [Stegastes partitus]
c178886_g3_i1.m.122524	<0.05	n.s.	n.s.	n.s.	n.s.	<0.05	n.s.	<0.05	n.s.	n.s.	3	0.194399	n.s.		YES	GI:583974090	transcription factor SOX-6-like [Neolamprologus brichardi]
c177792_g6_i3.m.108568	<0.05	n.s.	n.s.	n.s.	<0.05	<0.05	<0.05	n.s.	n.s.	n.s.	4	-0.21258	n.s.		YES	GI:584021948	protein S100-A2-like [Neolamprologus brichardi]
c179335_g6_i1.m.128345	<0.05	n.s.	n.s.	n.s.	<0.05	<0.05	<0.05	n.s.	n.s.	n.s.	4	0.300958	n.s.		YES	GI:657796666	mitogen-activated protein kinase 9 [Cynoglossus semilaevis]
c173152_g2_i2.m.58105	<0.05	n.s.	n.s.	n.s.	<0.05	<0.05	<0.05	n.s.	n.s.	n.s.	4	0.192575	n.s.		YES	GI:688572665	uncharacterized protein LOC101884915 [Danio rerio]
c179146_g2_i4.m.125971	n.s.	n.s.	n.s.	<0.05	n.s.	<0.05	<0.05	n.s.	n.s.	n.s.	3	-0.709902	<0.001	YES		GI:548372772	5'-nucleotidase-like [Pundamilia nyererei]
c174592_g5_i1.m.71804	n.s.	n.s.	n.s.	<0.05	n.s.	<0.05	<0.05	n.s.	n.s.	n.s.	3	0.692591	<0.001	YES		GI:657555335	phosphatase and actin regulator 4A-like [Stegastes partitus]
c180513_g2_i2.m.144679	<0.05	n.s.	n.s.	n.s.	n.s.	<0.05	<0.05	n.s.	n.s.	n.s.	3	0.311898	n.s.		YES	GI:657529359	guanine nucleotide-binding protein G(k) subunit alpha-like [Stegastes partitus]
c167566_g3_i3.m.26104	<0.05	n.s.	n.s.	n.s.	n.s.	<0.05	<0.05	n.s.	n.s.	n.s.	3	0.375156	n.s.		YES	GI:657564725	claudin-15 [Stegastes partitus]
c180774_g12_i2.m.148757	<0.05	n.s.	n.s.	n.s.	n.s.	<0.05	<0.05	n.s.	n.s.	n.s.	3	0.361814	n.s.		YES	GI:657584600	voltage-dependent L-type calcium channel subunit alpha-1D [Stegastes partitus]
c160417_g1_i1.m.16324	<0.05	n.s.	n.s.	n.s.	n.s.	<0.05	<0.05	n.s.	n.s.	n.s.	3	0.327645	n.s.		YES	no significant similarity found
c177365_g19_i5.m.103336	<0.05	n.s.	n.s.	n.s.	<0.05	n.s.	<0.05	n.s.	n.s.	n.s.	3	0.389146	n.s.		YES	GI:657545410	diacylglycerol kinase zeta-like [Stegastes partitus]
c176800_g1_i4.m.96038	<0.05	n.s.	n.s.	n.s.	<0.05	n.s.	<0.05	n.s.	n.s.	n.s.	3	0.303503	n.s.		YES	GI:657572824	ecto-ADP-ribosyltransferase 4-like [Stegastes partitus]
c151234_g1_i1.m.12110	n.s.	n.s.	n.s.	<0.05	n.s.	n.s.	<0.05	n.s.	n.s.	n.s.	2	0.70916	<0.001	YES		no significant similarity found
c211645_g1_i1.m.193460	n.s.	n.s.	n.s.	<0.05	n.s.	n.s.	<0.05	n.s.	n.s.	n.s.	2	0.703587	<0.001	YES		no significant similarity found
c183316_g1_i4.m.187957	n.s.	n.s.	n.s.	n.s.	n.s.	n.s.	<0.05	n.s.	n.s.	n.s.	1	-0.695569	<0.001	YES		GI:657544199	amyloid beta A4 precursor protein-binding family A member 3 [Stegastes partitus]
c118704_g1_i1.m.6356	n.s.	n.s.	n.s.	n.s.	n.s.	n.s.	<0.05	n.s.	n.s.	n.s.	1	0.684526	<0.001	YES		GI:657574681	titin [Stegastes partitus]
c166138_g2_i1.m.22797	<0.05	<0.05	n.s.	<0.05	n.s.	<0.05	n.s.	n.s.	n.s.	n.s.	4	-0.378786	n.s.		YES	no significant similarity found
c169645_g1_i5.m.33613	n.s.	<0.05	<0.05	<0.05	n.s.	n.s.	n.s.	n.s.	n.s.	n.s.	3	-0.687195	<0.001	YES		GI:657571947	popeye domain-containing protein 3 isoform X1 [Stegastes partitus]
c183056_g10_i4.m.183768	<0.05	<0.05	n.s.	<0.05	n.s.	n.s.	n.s.	n.s.	n.s.	n.s.	3	0.508543	<0.05		YES	GI:657571627	lysophosphatidic acid receptor 2 [Stegastes partitus]
c173528_g1_i1.m.61558	n.s.	n.s.	n.s.	<0.05	n.s.	n.s.	n.s.	n.s.	n.s.	n.s.	1	0.744023	<0.001	YES		no significant similarity found
c135888_g2_i1.m.8872	n.s.	n.s.	n.s.	n.s.	n.s.	n.s.	n.s.	n.s.	n.s.	n.s.	0	0.695971	<0.001	YES		GI:657578466	A disintegrin and metalloproteinase with thrombospondin motifs 16 [Stegastes partitus]

## Sheet: Table S3
List of successfully annotated contigs showing correlation and differential expression in gonad during sex change in A. bicinctus. Contig name, pairwise comparison between all sex categories, number of significant pairwise comparisons, correlation coefficient and significance level (p), Selection criteria, Best blast protein ID, best blast protein name.
contig name	pairwise comparisons (significance level)										# significant comparisons	correlation		Selection		Protein ID	Protein name
	M-TM	M-TF	M-FI	M-FM	TM-TF	TM-FI	TM-FM	TF-FI	TF-FM	FI-FM		Coefficient	p	Correlated	Pairwise
c177629_g2_i2.m.106486	n.s.	<0.05	<0.001	<0.001	<0.05	<0.001	<0.001	n.s.	n.s.	n.s.	6	-0.873916	<0.001	YES	YES	GI:657543171	dihydropyrimidinase-related protein 5 [Stegastes partitus]
c144576_g1_i1.m.10218	n.s.	<0.001	n.s.	n.s.	<0.001	n.s.	n.s.	<0.001	<0.001	n.s.	4	0.0257648	n.s.		YES	no significant similarity found
c174595_g1_i1.m.71817	n.s.	<0.05	<0.001	<0.001	<0.05	<0.001	<0.001	n.s.	n.s.	n.s.	6	-0.890527	<0.001	YES	YES	no significant similarity found
c175694_g1_i1.m.83381	<0.05	n.s.	n.s.	n.s.	<0.05	<0.001	<0.001	n.s.	n.s.	n.s.	4	-0.608571	<0.05		YES	no significant similarity found
c44296_g1_i1.m.2248	n.s.	<0.05	n.s.	n.s.	<0.001	n.s.	n.s.	n.s.	<0.001	n.s.	3	-0.0708802	n.s.		YES	GI:657535597	ankyrin repeat domain-containing protein 33B-like [Stegastes partitus]
c332220_g1_i1.m.198044	n.s.	<0.001	n.s.	n.s.	<0.001	n.s.	n.s.	<0.001	<0.001	n.s.	4	0.0345154	n.s.		YES	GI:657528257	matrilin-2 isoform X2 [Stegastes partitus]
c179835_g2_i2.m.135010	n.s.	<0.001	n.s.	n.s.	<0.001	n.s.	n.s.	<0.001	<0.001	n.s.	4	0.0345154	n.s.		YES	GI:542257558	uncharacterized protein LOC102080656 [Oreochromis niloticus]
c178130_g5_i1.m.112620	<0.05	<0.001	<0.001	<0.001	n.s.	<0.05	<0.05	n.s.	n.s.	n.s.	6	-0.845284	<0.001	YES	YES	no significant similarity found
c161652_g1_i2.m.17157	<0.05	n.s.	<0.05	n.s.	<0.05	n.s.	<0.001	<0.05	n.s.	<0.001	6	-0.271576	n.s.		YES	GI:657531527	transmembrane gamma-carboxyglutamic acid protein 2-like [Stegastes partitus]
c173435_g2_i6.m.60762	n.s.	<0.05	<0.001	<0.001	<0.05	<0.001	<0.001	n.s.	n.s.	n.s.	6	-0.923791	<0.001	YES	YES	GI:657552537	calponin homology domain-containing protein DDB_G0272472-like [Stegastes partitus]
c181625_g1_i7.m.161588	n.s.	<0.05	n.s.	<0.05	<0.001	<0.05	<0.001	n.s.	n.s.	n.s.	5	0.681604	<0.001	YES	YES	GI:657565832	semaphorin-3C [Stegastes partitus] (related to immune system)
c180322_g1_i8.m.141933	<0.001	n.s.	n.s.	n.s.	n.s.	n.s.	<0.001	n.s.	n.s.	n.s.	2	-0.271583	n.s.		YES	GI:657558545	microtubule-actin cross-linking factor 1-like [Stegastes partitus]
c122438_g1_i1.m.6946	<0.001	n.s.	<0.001	n.s.	<0.001	n.s.	<0.001	<0.001	n.s.	<0.001	6	0.132626	n.s.		YES	GI:348515759	transcription cofactor vestigial-like protein 3-like [Oreochromis niloticus]
c181956_g4_i9.m.166791	n.s.	<0.05	<0.001	<0.001	<0.05	<0.05	<0.001	n.s.	n.s.	n.s.	6	-0.900857	<0.001	YES	YES	GI:657575278	putative methyltransferase NSUN7 [Stegastes partitus]
c41539_g1_i1.m.2139	n.s.	<0.001	n.s.	n.s.	<0.05	n.s.	n.s.	<0.05	<0.001	n.s.	4	-0.0999779	n.s.		YES	GI:317419138	Pol polyprotein [Dicentrarchus labrax]
c174124_g10_i1.m.66959	n.s.	<0.001	<0.001	<0.001	<0.05	<0.001	<0.001	n.s.	n.s.	n.s.	6	-0.94038	<0.001	YES	YES	no significant similarity found
c175774_g2_i5.m.84466	n.s.	<0.05	<0.001	<0.001	<0.05	<0.001	<0.001	n.s.	<0.05	n.s.	7	-0.947168	<0.001	YES	YES	GI:47224543	unnamed protein product [Tetraodon nigroviridis]
c140370_g2_i1.m.9554	n.s.	<0.001	n.s.	n.s.	<0.001	n.s.	n.s.	<0.001	<0.001	n.s.	4	0.0215201	n.s.		YES	no significant similarity found
c178215_g3_i8.m.113617	<0.05	n.s.	n.s.	<0.05	<0.05	n.s.	<0.001	n.s.	n.s.	<0.05	5	0.61979	<0.05		YES	GI:657559826	phosphofurin acidic cluster sorting protein 2 isoform X2 [Stegastes partitus]
c180070_g7_i1.m.138047	<0.05	n.s.	<0.05	n.s.	<0.05	n.s.	<0.001	<0.05	n.s.	<0.001	6	0.332584	n.s.		YES	GI:657597077	protein FAM222A [Stegastes partitus]
c172811_g1_i1.m.55267	n.s.	<0.001	n.s.	n.s.	<0.001	n.s.	n.s.	<0.001	<0.001	n.s.	4	0.0345154	n.s.		YES	GI:657554003	probable G-protein coupled receptor 22 [Stegastes partitus]
c157570_g1_i1.m.14593	n.s.	<0.001	<0.001	<0.001	<0.001	<0.001	<0.001	n.s.	n.s.	n.s.	6	-0.919653	<0.001	YES	YES	GI:657569394	dnaJ homolog subfamily B member 13 [Stegastes partitus]
c182132_g3_i2.m.169264	n.s.	<0.05	<0.001	<0.001	<0.05	<0.001	<0.001	n.s.	n.s.	n.s.	6	-0.901308	<0.001	YES	YES	GI:657538740	myosin-11-like [Stegastes partitus]
c179748_g1_i6.m.133785	n.s.	<0.001	<0.05	<0.05	<0.05	n.s.	n.s.	n.s.	n.s.	n.s.	4	-0.620248	<0.05		YES	GI:657577302	collagen alpha-1(XXV) chain [Stegastes partitus]
c182332_g2_i1.m.172589	n.s.	<0.05	<0.05	<0.001	<0.05	<0.05	<0.001	n.s.	n.s.	n.s.	6	-0.860131	<0.001	YES	YES	GI:657572033	leucine-rich repeat-containing protein 18 [Stegastes partitus]
c161136_g6_i1.m.16867	<0.05	n.s.	n.s.	<0.05	<0.05	<0.05	<0.001	n.s.	n.s.	n.s.	5	0.585165	<0.05		YES	GI:657587483	fibrocystin-L [Stegastes partitus]
c257670_g1_i1.m.195205	n.s.	<0.001	n.s.	n.s.	<0.05	n.s.	n.s.	<0.05	<0.001	n.s.	4	-0.106474	n.s.		YES	GI:657530418	alpha-2-HS-glycoprotein-like [Stegastes partitus]
c178875_g5_i3.m.122335	n.s.	<0.05	<0.001	<0.001	<0.05	<0.05	<0.001	n.s.	n.s.	n.s.	6	-0.891597	<0.001	YES	YES	GI:657567234	circularly permutated Ras protein 1-like [Stegastes partitus]
c176316_g3_i1.m.90505	n.s.	<0.05	<0.05	<0.001	<0.05	<0.05	<0.001	n.s.	n.s.	n.s.	6	-0.871245	<0.001	YES	YES	GI:584022303	dynein assembly factor 3, axonemal-like [Neolamprologus brichardi]
c315621_g1_i1.m.197542	n.s.	<0.001	n.s.	n.s.	<0.001	n.s.	n.s.	<0.001	<0.001	n.s.	4	0.0345154	n.s.		YES	no significant similarity found
c164622_g1_i1.m.20336	n.s.	<0.001	<0.001	<0.001	<0.001	<0.05	<0.001	n.s.	n.s.	n.s.	6	-0.900972	<0.001	YES	YES	GI:657551812	ubiquitin carboxyl-terminal hydrolase 37-like [Stegastes partitus]
c149228_g1_i1.m.11516	n.s.	n.s.	<0.05	<0.05	<0.05	<0.05	<0.001	n.s.	n.s.	n.s.	5	-0.824081	<0.001	YES	YES	GI:542185409	transmembrane protein 240-like [Oreochromis niloticus]
c176583_g9_i1.m.93486	<0.001	<0.001	<0.001	<0.001	n.s.	n.s.	n.s.	n.s.	n.s.	n.s.	4	-0.671775	<0.05		YES	GI:47222008	unnamed protein product [Tetraodon nigroviridis]
c22894_g1_i1.m.1291	n.s.	n.s.	<0.05	<0.001	<0.05	<0.001	<0.001	n.s.	n.s.	n.s.	5	-0.852663	<0.001	YES	YES	GI:657587758	phosducin-like [Stegastes partitus]
c56191_g1_i1.m.2682	n.s.	<0.001	n.s.	n.s.	<0.001	n.s.	n.s.	<0.001	<0.001	n.s.	4	-0.0832175	n.s.		YES	GI:583975421	HLA class II histocompatibility antigen, DQ beta 1 chain-like [Neolamprologus brichardi]
c265376_g1_i1.m.195396	n.s.	<0.001	n.s.	n.s.	<0.001	n.s.	n.s.	<0.001	<0.001	n.s.	4	0.0257648	n.s.		YES	no significant similarity found
c174595_g2_i1.m.71818	n.s.	<0.001	<0.001	<0.001	<0.05	<0.05	<0.001	n.s.	n.s.	n.s.	6	-0.875138	<0.001	YES	YES	no significant similarity found
c180838_g1_i4.m.149552	<0.05	n.s.	n.s.	n.s.	<0.001	n.s.	<0.001	<0.05	n.s.	<0.05	5	0.472934	<0.05		YES	no significant similarity found
c183399_g2_i1.m.189236	n.s.	<0.001	<0.001	<0.001	<0.05	<0.001	<0.001	n.s.	n.s.	n.s.	6	-0.94842	<0.001	YES	YES	GI:657542007	homeodomain-interacting protein kinase 1-like [Stegastes partitus]
c170722_g1_i1.m.39603	n.s.	<0.05	<0.05	<0.001	<0.05	<0.001	<0.001	n.s.	n.s.	n.s.	6	-0.878647	<0.001	YES	YES	GI:498982457	transcription factor SOX-30-like isoform X1 [Maylandia zebra]
c172948_g2_i1.m.56545	n.s.	<0.001	n.s.	n.s.	<0.001	n.s.	n.s.	<0.05	<0.001	n.s.	4	0.0600972	n.s.		YES	GI:156398506	predicted protein [Nematostella vectensis]
c174759_g9_i2.m.73404	n.s.	<0.001	n.s.	n.s.	<0.05	n.s.	n.s.	<0.05	<0.001	n.s.	4	-0.0963858	n.s.		YES	no significant similarity found
c181300_g11_i1.m.156178	<0.05	n.s.	n.s.	<0.05	<0.05	n.s.	<0.001	n.s.	n.s.	n.s.	4	0.653571	<0.05		YES	GI:657580510	inositol 1,4,5-trisphosphate receptor type 2 [Stegastes partitus]
c172188_g2_i1.m.49782	n.s.	<0.001	n.s.	n.s.	<0.001	n.s.	n.s.	<0.001	<0.001	n.s.	4	-0.112767	n.s.		YES	GI:528515340	uncharacterized protein LOC101887055 [Danio rerio]
c177792_g1_i2.m.108565	n.s.	<0.05	<0.05	<0.001	<0.001	<0.001	<0.001	n.s.	n.s.	n.s.	6	-0.776093	<0.001	YES	YES	GI:657553584	uncharacterized protein C6orf118 homolog [Stegastes partitus]
c175774_g2_i2.m.84462	n.s.	<0.05	<0.001	<0.001	<0.05	<0.001	<0.001	n.s.	n.s.	n.s.	6	-0.927709	<0.001	YES	YES	no significant similarity found
c178439_g6_i1.m.116261	n.s.	<0.05	<0.05	<0.001	<0.05	<0.05	<0.001	n.s.	n.s.	n.s.	6	-0.874686	<0.001	YES	YES	GI:657570469	heat shock factor protein 5 [Stegastes partitus]
c173361_g2_i6.m.60108	n.s.	<0.05	<0.05	<0.001	<0.05	<0.05	<0.001	n.s.	n.s.	n.s.	6	-0.894422	<0.001	YES	YES	GI:30840642	creatine kinase, partial [Strongylura senegalensis]
c181543_g9_i1.m.160265	<0.05	n.s.	n.s.	n.s.	<0.05	n.s.	<0.001	n.s.	n.s.	<0.05	4	0.48591	<0.05		YES	GI:657595787	Krueppel-like factor 6 [Stegastes partitus]
c166168_g1_i3.m.22874	n.s.	<0.05	<0.001	<0.001	<0.001	<0.001	<0.001	n.s.	n.s.	n.s.	6	-0.895581	<0.001	YES	YES	GI:657581892	protein FAM221A [Stegastes partitus]
c169890_g1_i1.m.34716	n.s.	<0.05	<0.001	<0.001	<0.05	<0.05	<0.001	n.s.	n.s.	n.s.	6	-0.936173	<0.001	YES	YES	no significant similarity found
c169935_g2_i1.m.35024	n.s.	<0.05	<0.001	<0.001	<0.05	<0.001	<0.001	n.s.	n.s.	n.s.	6	-0.877631	<0.001	YES	YES	GI:657581411	telomere repeats-binding bouquet formation protein 1 [Stegastes partitus]
c172948_g3_i1.m.56546	n.s.	<0.05	n.s.	n.s.	<0.001	n.s.	n.s.	<0.05	<0.001	n.s.	4	0.0196642	n.s.		YES	GI:676472716	hypothetical protein LOTGIDRAFT_164827 [Lottia gigantea]
c180165_g5_i1.m.139396	<0.001	<0.05	n.s.	<0.05	n.s.	<0.05	n.s.	<0.05	n.s.	<0.05	6	-0.324022	n.s.		YES	GI:657599605	mammalian ependymin-related protein 1 [Stegastes partitus]
c166173_g2_i1.m.22879	n.s.	<0.05	n.s.	<0.001	<0.05	n.s.	<0.001	n.s.	n.s.	n.s.	4	-0.845927	<0.001	YES	YES	GI:657588673	EF-hand calcium-binding domain-containing protein 2 [Stegastes partitus]
c357499_g1_i1.m.199142	n.s.	<0.001	n.s.	n.s.	<0.001	n.s.	n.s.	<0.001	<0.001	n.s.	4	0.0257648	n.s.		YES	no significant similarity found
c174308_g1_i1.m.68857	n.s.	<0.001	n.s.	n.s.	<0.05	n.s.	n.s.	<0.05	<0.001	n.s.	4	0.0769554	n.s.		YES	GI:348513358	phosphatidylserine synthase 1-like [Oreochromis niloticus]
c168726_g6_i1.m.29724	<0.001	<0.001	n.s.	n.s.	<0.001	<0.001	<0.001	<0.001	<0.001	n.s.	7	-0.252637	n.s.		YES	GI:657550905	delta-like protein 4 [Stegastes partitus]
c175292_g1_i3.m.78681	n.s.	<0.05	<0.001	<0.001	<0.05	<0.001	<0.001	n.s.	<0.05	n.s.	7	-0.926783	<0.001	YES	YES	no significant similarity found
c180527_g6_i1.m.144904	n.s.	<0.001	n.s.	n.s.	<0.001	n.s.	n.s.	<0.001	<0.001	n.s.	4	0.0501226	n.s.		YES	no significant similarity found
c175538_g9_i5.m.81657	<0.001	n.s.	<0.05	n.s.	n.s.	n.s.	<0.05	n.s.	n.s.	<0.05	4	-0.105421	n.s.		YES	GI:657572292	zinc finger E-box-binding homeobox 1-like [Stegastes partitus]
c286982_g1_i1.m.196419	n.s.	<0.05	<0.001	<0.001	<0.001	<0.001	<0.001	n.s.	n.s.	n.s.	6	-0.90244	<0.001	YES	YES	GI:657542936	1-phosphatidylinositol 4,5-bisphosphate phosphodiesterase zeta-1 [Stegastes partitus]
c176310_g4_i4.m.90462	<0.05	n.s.	n.s.	n.s.	<0.05	<0.05	<0.001	n.s.	n.s.	n.s.	4	0.467892	<0.05		YES	GI:657540954	kinesin light chain 1 isoform X1 [Stegastes partitus]
c172948_g3_i4.m.56552	n.s.	<0.001	n.s.	n.s.	<0.001	n.s.	n.s.	<0.05	<0.001	n.s.	4	0.101247	n.s.		YES	GI:676475703	hypothetical protein LOTGIDRAFT_165309 [Lottia gigantea]
c168154_g1_i4.m.27741	n.s.	<0.05	<0.05	<0.001	<0.05	<0.05	<0.001	n.s.	n.s.	<0.05	7	-0.876918	<0.001	YES	YES	GI:657527675	coiled-coil domain-containing protein 63-like [Stegastes partitus]
c182347_g1_i4.m.172842	n.s.	<0.05	<0.001	<0.001	<0.05	<0.001	<0.001	<0.05	<0.05	n.s.	8	-0.954653	<0.001	YES	YES	GI:542202965	uncharacterized protein LOC102081284 [Oreochromis niloticus]
c182799_g1_i9.m.179718	n.s.	<0.001	<0.001	<0.001	<0.05	<0.001	<0.001	n.s.	n.s.	n.s.	6	-0.902902	<0.001	YES	YES	GI:657568872	intracellular protein transport protein USO1-like [Stegastes partitus]
c128471_g1_i1.m.7714	n.s.	<0.05	<0.001	<0.001	<0.05	<0.001	<0.001	n.s.	n.s.	n.s.	6	-0.899362	<0.001	YES	YES	no significant similarity found
c171199_g1_i6.m.42606	n.s.	<0.05	<0.001	<0.001	<0.05	<0.001	<0.001	<0.05	<0.05	n.s.	8	-0.9353	<0.001	YES	YES	GI:542202284	adenylate kinase 7-like isoform X1 [Oreochromis niloticus]
c177315_g2_i1.m.102758	<0.05	<0.001	<0.001	<0.001	<0.05	<0.05	<0.05	n.s.	n.s.	n.s.	7	-0.874973	<0.001	YES	YES	GI:657544512	spermatogenesis-associated protein 4 [Stegastes partitus]
c178653_g1_i1.m.119230	n.s.	<0.001	<0.001	<0.001	<0.05	<0.001	<0.001	n.s.	n.s.	n.s.	6	-0.928721	<0.001	YES	YES	no significant similarity found
c159600_g1_i1.m.15792	n.s.	<0.05	<0.001	<0.001	<0.05	<0.001	<0.001	n.s.	n.s.	n.s.	6	-0.910188	<0.001	YES	YES	GI:657572948	N-alpha-acetyltransferase 20 [Stegastes partitus]
c171904_g1_i1.m.47652	n.s.	<0.05	<0.001	<0.001	<0.05	<0.001	<0.001	n.s.	<0.05	n.s.	7	-0.924295	<0.001	YES	YES	GI:542202965	uncharacterized protein LOC102081284 [Oreochromis niloticus]
c167905_g1_i1.m.27017	n.s.	<0.05	<0.001	<0.001	<0.05	<0.001	<0.001	n.s.	<0.05	n.s.	7	-0.942621	<0.001	YES	YES	no significant similarity found
c180883_g10_i4.m.150104	n.s.	<0.001	n.s.	<0.001	<0.001	n.s.	<0.05	<0.001	n.s.	<0.001	6	0.550712	<0.05		YES	GI:657589109	acid-sensing ion channel 2, partial [Stegastes partitus]
c182799_g1_i1.m.179707	<0.05	<0.001	<0.001	<0.001	n.s.	<0.05	<0.001	n.s.	n.s.	n.s.	6	-0.909773	<0.001	YES	YES	no significant similarity found
c174124_g7_i1.m.66958	n.s.	<0.05	<0.001	<0.001	<0.05	<0.05	<0.001	n.s.	n.s.	n.s.	6	-0.901372	<0.001	YES	YES	no significant similarity found
c154201_g1_i1.m.12943	n.s.	<0.001	n.s.	n.s.	<0.001	n.s.	n.s.	<0.001	<0.001	n.s.	4	0.0345154	n.s.		YES	no significant similarity found
c168171_g1_i1.m.27826	n.s.	<0.05	<0.001	<0.001	<0.05	<0.001	<0.001	<0.05	<0.05	n.s.	8	-0.877689	<0.001	YES	YES	GI:47215880	unnamed protein product [Tetraodon nigroviridis]
c180090_g3_i5.m.138401	n.s.	<0.001	n.s.	<0.001	<0.001	<0.05	<0.001	<0.05	n.s.	<0.05	7	0.821036	<0.001	YES	YES	GI:657542705	collagen alpha-1(XV) chain-like [Stegastes partitus]
c176518_g2_i4.m.92576	<0.05	<0.001	<0.05	n.s.	<0.05	n.s.	<0.05	<0.05	<0.001	<0.05	8	0.0725095	n.s.		YES	GI:657580640	neurofascin isoform X9 [Stegastes partitus]
c151793_g1_i2.m.12233	n.s.	<0.05	<0.001	<0.001	<0.05	<0.001	<0.001	<0.05	<0.05	n.s.	8	-0.940885	<0.001	YES	YES	GI:542230148	serine/threonine-protein kinase pim-1-like [Oreochromis niloticus]
c178466_g1_i1.m.116581	n.s.	<0.001	n.s.	n.s.	<0.001	n.s.	n.s.	<0.001	<0.001	n.s.	4	-0.049116	n.s.		YES	GI:657542013	cytidine deaminase-like [Stegastes partitus]
c174373_g4_i1.m.69595	n.s.	<0.05	n.s.	n.s.	<0.001	n.s.	n.s.	<0.001	<0.001	n.s.	4	-0.134102	n.s.		YES	no significant similarity found
c177349_g4_i1.m.103130	n.s.	<0.001	n.s.	n.s.	<0.001	n.s.	n.s.	<0.05	<0.001	n.s.	4	0.0998121	n.s.		YES	no significant similarity found
c175875_g2_i4.m.85648	n.s.	n.s.	n.s.	<0.001	n.s.	n.s.	<0.001	<0.05	<0.05	<0.001	5	-0.583666	<0.05		YES	GI:657581221	alpha-1,3-mannosyl-glycoprotein 4-beta-N-acetylglucosaminyltransferase A [Stegastes partitus]
c181398_g1_i5.m.158035	n.s.	<0.001	n.s.	n.s.	<0.001	n.s.	n.s.	<0.001	<0.001	n.s.	4	0.0345154	n.s.		YES	GI:657590239	collagen alpha-1(VII) chain-like [Stegastes partitus]
c168665_g1_i2.m.29524	n.s.	n.s.	n.s.	<0.05	<0.05	n.s.	<0.001	n.s.	n.s.	<0.05	4	0.706286	<0.001	YES	YES	GI:657764936	low-density lipoprotein receptor-related protein 1-like [Cynoglossus semilaevis]
c127850_g1_i2.m.7610	n.s.	<0.001	n.s.	n.s.	<0.05	n.s.	n.s.	<0.05	<0.001	n.s.	4	-0.0843245	n.s.		YES	GI:657536579	testis-expressed sequence 26 protein [Stegastes partitus]
c178997_g2_i1.m.124125	n.s.	<0.05	<0.001	<0.001	<0.05	<0.001	<0.001	<0.05	<0.05	n.s.	8	-0.923064	<0.001	YES	YES	GI:657522815	tctex1 domain-containing protein 1 [Stegastes partitus]
c169014_g3_i1.m.30884	n.s.	n.s.	n.s.	<0.05	<0.05	n.s.	<0.001	n.s.	n.s.	<0.05	4	0.661182	<0.05		YES	GI:657573626	sphingosine 1-phosphate receptor 1-like [Stegastes partitus]
c179871_g2_i8.m.135417	n.s.	n.s.	n.s.	n.s.	<0.05	n.s.	<0.001	n.s.	n.s.	n.s.	2	-0.612487	<0.05		YES	GI:657592782	elongation factor 1-alpha 1-like [Stegastes partitus]
c183273_g1_i1.m.187195	n.s.	n.s.	n.s.	<0.05	<0.05	n.s.	<0.001	n.s.	n.s.	n.s.	3	0.767723	<0.001	YES	YES	GI:542207966	unconventional myosin-X-like [Oreochromis niloticus]
c183629_g2_i1.m.191827	n.s.	n.s.	n.s.	n.s.	<0.05	<0.05	<0.001	n.s.	n.s.	n.s.	3	0.623683	<0.05		YES	GI:513131148	reverse transcriptase, partial [Clarias batrachus]
c169843_g1_i1.m.34509	n.s.	<0.05	<0.05	<0.001	n.s.	n.s.	<0.001	n.s.	<0.05	<0.05	6	-0.888372	<0.001	YES	YES	GI:657541710	WD repeat-containing protein 16 [Stegastes partitus]
c173977_g1_i6.m.65686	n.s.	<0.05	<0.001	<0.001	n.s.	<0.05	<0.001	n.s.	n.s.	n.s.	5	-0.924575	<0.001	YES	YES	GI:657598710	AT-hook-containing transcription factor [Stegastes partitus]
c174657_g4_i2.m.72486	n.s.	<0.05	<0.05	<0.001	n.s.	<0.05	<0.001	n.s.	n.s.	n.s.	5	-0.881125	<0.001	YES	YES	GI:657545856	EF-hand domain-containing family member C2 [Stegastes partitus]
c178439_g6_i4.m.116263	n.s.	<0.05	<0.001	<0.001	n.s.	<0.05	<0.001	n.s.	n.s.	n.s.	5	-0.884213	<0.001	YES	YES	GI:657570469	heat shock factor protein 5 [Stegastes partitus]
c180128_g1_i2.m.138899	n.s.	<0.05	<0.001	<0.001	n.s.	<0.001	<0.001	n.s.	n.s.	n.s.	5	-0.927663	<0.001	YES	YES	GI:657586449	dynein regulatory complex protein 1, partial [Stegastes partitus]
c164867_g2_i2.m.20721	<0.05	n.s.	n.s.	n.s.	n.s.	<0.05	<0.001	n.s.	n.s.	n.s.	3	-0.464621	<0.05		YES	GI:657566894	sulfatase-modifying factor 2 [Stegastes partitus]
c170619_g1_i2.m.38913	<0.05	n.s.	n.s.	n.s.	n.s.	n.s.	<0.001	n.s.	n.s.	<0.05	3	0.355462	n.s.		YES	GI:657559983	ankyrin repeat domain-containing protein 54 [Stegastes partitus]
c171212_g2_i3.m.42695	<0.05	n.s.	n.s.	n.s.	n.s.	n.s.	<0.001	n.s.	n.s.	<0.05	3	-0.426398	n.s.		YES	GI:499008644	histone-lysine N-methyltransferase PRDM9-like isoform X3 [Maylandia zebra]
c172505_g2_i5.m.52351	<0.05	n.s.	n.s.	n.s.	n.s.	n.s.	<0.001	n.s.	n.s.	<0.05	3	-0.33133	n.s.		YES	GI:542242072	F-box/WD repeat-containing protein 10-like [Oreochromis niloticus]
c173730_g1_i1.m.63241	<0.05	n.s.	n.s.	n.s.	n.s.	n.s.	<0.001	n.s.	n.s.	n.s.	2	-0.514188	<0.05		YES	GI:657599492	acid trehalase-like protein 1 [Stegastes partitus]
c174019_g1_i1.m.65925	<0.05	n.s.	n.s.	n.s.	n.s.	n.s.	<0.001	n.s.	n.s.	<0.05	3	0.390237	n.s.		YES	GI:657562557	group XV phospholipase A2 [Stegastes partitus]
c174541_g5_i2.m.71365	<0.05	n.s.	n.s.	n.s.	n.s.	n.s.	<0.001	n.s.	n.s.	n.s.	2	-0.374489	n.s.		YES	GI:657547714	pre-rRNA-processing protein TSR1 homolog [Stegastes partitus]
c179575_g1_i3.m.131495	<0.05	n.s.	n.s.	n.s.	n.s.	n.s.	<0.001	n.s.	n.s.	<0.05	3	-0.486661	<0.05		YES	GI:657587892	probable ATP-dependent RNA helicase DDX20 [Stegastes partitus]
c181119_g2_i6.m.153420	<0.05	n.s.	n.s.	n.s.	n.s.	<0.05	<0.001	n.s.	n.s.	n.s.	3	0.548405	<0.05		YES	GI:542217180	membrane-associated guanylate kinase, WW and PDZ domain-containing protein 1 isoform X6 [Oreochromis niloticus]
c181732_g1_i6.m.163305	<0.05	n.s.	n.s.	n.s.	n.s.	n.s.	<0.001	n.s.	n.s.	<0.05	3	-0.550424	<0.05		YES	GI:657550067	kinesin-like protein KIF2A isoform X4 [Stegastes partitus]
c182992_g4_i1.m.182790	<0.05	n.s.	n.s.	n.s.	n.s.	n.s.	<0.001	n.s.	<0.05	n.s.	3	-0.565054	<0.05		YES	GI:657534684	ribosomal protein S6 kinase beta-1-like [Stegastes partitus]
c183264_g2_i1.m.187083	<0.05	n.s.	n.s.	n.s.	n.s.	n.s.	<0.001	n.s.	n.s.	n.s.	2	0.528935	<0.05		YES	GI:657596404	rho GTPase-activating protein 29-like isoform X1 [Stegastes partitus]
c183289_g1_i1.m.187464	<0.05	n.s.	n.s.	n.s.	n.s.	n.s.	<0.001	n.s.	<0.05	n.s.	3	0.402656	n.s.		YES	GI:542178933	microtubule-associated serine/threonine-protein kinase 1 [Oreochromis niloticus]
c38418_g1_i1.m.1959	n.s.	n.s.	<0.001	<0.05	n.s.	<0.001	<0.001	n.s.	n.s.	n.s.	4	-0.805276	<0.001	YES	YES	GI:657575136	tesmin [Stegastes partitus]
c120316_g1_i1.m.6641	n.s.	n.s.	n.s.	<0.001	n.s.	n.s.	<0.001	n.s.	<0.001	<0.001	4	0.752856	<0.001	YES	YES	GI:657555327	extracellular matrix protein 1-like [Stegastes partitus]
c142532_g1_i2.m.9767	n.s.	n.s.	n.s.	<0.001	n.s.	n.s.	<0.001	n.s.	<0.05	<0.001	4	-0.641889	<0.05		YES	GI:548384583	fibrillin-1-like [Pundamilia nyererei]
c146954_g1_i2.m.10799	n.s.	n.s.	n.s.	n.s.	n.s.	<0.05	<0.001	n.s.	n.s.	n.s.	2	-0.621299	<0.05		YES	GI:657577523	FYVE, RhoGEF and PH domain-containing protein 5 isoform X1 [Stegastes partitus]
c151351_g1_i1.m.12147	n.s.	n.s.	n.s.	<0.001	n.s.	n.s.	<0.001	n.s.	<0.001	<0.001	4	0.765128	<0.001	YES	YES	GI:657527264	aquaporin-3-like [Stegastes partitus]
c156929_g1_i2.m.14331	n.s.	n.s.	n.s.	<0.001	n.s.	n.s.	<0.001	n.s.	<0.05	<0.05	4	-0.695548	<0.001	YES	YES	GI:432918379	lecithin retinol acyltransferase-like [Oryzias latipes]
c162081_g1_i1.m.17503	n.s.	n.s.	n.s.	<0.001	n.s.	n.s.	<0.001	n.s.	n.s.	n.s.	2	-0.850353	<0.001	YES	YES	GI:657567105	AMP deaminase 3 isoform X1 [Stegastes partitus]
c162816_g1_i1.m.18265	n.s.	n.s.	n.s.	<0.05	n.s.	n.s.	<0.001	n.s.	n.s.	<0.05	3	-0.639032	<0.05		YES	GI:348511400	probable ATP-dependent RNA helicase DDX47-like isoform X1 [Oreochromis niloticus]
c162854_g3_i1.m.18295	n.s.	n.s.	n.s.	<0.001	n.s.	<0.05	<0.001	n.s.	n.s.	n.s.	3	-0.851931	<0.001	YES	YES	GI:657538236	UPF0704 protein C6orf165 homolog [Stegastes partitus]
c164688_g1_i1.m.20417	n.s.	n.s.	<0.001	<0.001	n.s.	<0.001	<0.001	n.s.	n.s.	n.s.	4	-0.899547	<0.001	YES	YES	GI:657549466	armadillo repeat-containing protein 4 [Stegastes partitus]
c165517_g2_i1.m.21847	n.s.	n.s.	n.s.	<0.001	n.s.	n.s.	<0.001	n.s.	n.s.	n.s.	2	-0.829809	<0.001	YES	YES	GI:498951225	serine/threonine-protein phosphatase 2A 65 kDa regulatory subunit A beta isoform-like isoform X1 [Maylandia zebra]
c165819_g1_i1.m.22249	n.s.	n.s.	<0.05	<0.001	n.s.	<0.05	<0.001	n.s.	n.s.	n.s.	4	-0.911366	<0.001	YES	YES	GI:548343666	SUN domain-containing protein 2-like isoform X2 [Pundamilia nyererei]
c166342_g1_i2.m.23204	n.s.	n.s.	n.s.	<0.05	n.s.	n.s.	<0.001	n.s.	<0.05	<0.001	4	0.575914	<0.05		YES	GI:657579954	steroidogenic acute regulatory protein, mitochondrial [Stegastes partitus]
c166432_g1_i2.m.23402	n.s.	n.s.	n.s.	<0.05	n.s.	n.s.	<0.001	n.s.	<0.05	<0.05	4	-0.625393	<0.05		YES	GI:657571094	pre-mRNA-processing factor 40 homolog A isoform X1 [Stegastes partitus]
c166523_g1_i1.m.23628	n.s.	n.s.	n.s.	<0.001	n.s.	n.s.	<0.001	n.s.	<0.05	<0.05	4	0.830711	<0.001	YES	YES	GI:657581263	estradiol 17-beta-dehydrogenase 1 [Stegastes partitus] (Hsd17b1)
c167000_g2_i2.m.24616	n.s.	n.s.	n.s.	<0.05	n.s.	n.s.	<0.001	n.s.	<0.05	<0.05	4	0.750344	<0.001	YES	YES	GI:657583427	disintegrin and metalloproteinase domain-containing protein 8-like [Stegastes partitus]
c167005_g1_i4.m.24634	n.s.	n.s.	n.s.	<0.05	n.s.	<0.05	<0.001	n.s.	n.s.	n.s.	3	-0.769807	<0.001	YES	YES	GI:657534512	cAMP-responsive element modulator-like [Stegastes partitus]
c167787_g1_i1.m.26702	n.s.	n.s.	n.s.	<0.001	n.s.	n.s.	<0.001	n.s.	n.s.	n.s.	2	-0.81068	<0.001	YES	YES	GI:657542249	coiled-coil domain-containing protein 89 [Stegastes partitus]
c168607_g1_i1.m.29311	n.s.	n.s.	<0.05	<0.001	n.s.	<0.05	<0.001	n.s.	<0.001	<0.05	6	-0.900844	<0.001	YES	YES	GI:548397174	pyruvate dehydrogenase protein X component, mitochondrial-like [Pundamilia nyererei]
c168826_g3_i1.m.30131	n.s.	n.s.	<0.05	<0.001	n.s.	n.s.	<0.001	n.s.	<0.05	n.s.	4	-0.882636	<0.001	YES	YES	GI:657552537	calponin homology domain-containing protein DDB_G0272472-like [Stegastes partitus]
c168827_g1_i1.m.30134	n.s.	n.s.	<0.05	<0.001	n.s.	<0.05	<0.001	n.s.	n.s.	n.s.	4	-0.867382	<0.001	YES	YES	GI:657593770	heme oxygenase 2-like [Stegastes partitus]
c169196_g2_i2.m.31679	n.s.	n.s.	n.s.	<0.05	n.s.	n.s.	<0.001	n.s.	n.s.	<0.001	3	-0.660739	<0.05		YES	GI:554808353	nitric oxide-inducible gene protein-like isoform X4 [Haplochromis burtoni]
c169730_g1_i1.m.33979	n.s.	n.s.	n.s.	<0.001	n.s.	n.s.	<0.001	n.s.	<0.001	<0.001	4	0.69518	<0.001	YES	YES	GI:657540072	noggin-2-like, partial [Stegastes partitus]
c170097_g1_i1.m.35859	n.s.	n.s.	n.s.	<0.05	n.s.	n.s.	<0.001	n.s.	n.s.	<0.05	3	0.698459	<0.001	YES	YES	GI:657535655	out at first protein homolog [Stegastes partitus]
c170420_g1_i2.m.37704	n.s.	n.s.	n.s.	<0.001	n.s.	n.s.	<0.001	n.s.	n.s.	<0.05	3	0.76594	<0.001	YES	YES	GI:657529072	sodium bicarbonate transporter-like protein 11 [Stegastes partitus]
c170768_g2_i3.m.39904	n.s.	n.s.	n.s.	<0.05	n.s.	n.s.	<0.001	n.s.	<0.05	<0.05	4	-0.68878	<0.001	YES	YES	GI:657532198	splicing factor 3A subunit 1 [Stegastes partitus]
c170849_g1_i1.m.40391	n.s.	n.s.	n.s.	<0.001	n.s.	n.s.	<0.001	n.s.	<0.05	<0.05	4	-0.733365	<0.001	YES	YES	GI:583983863	putative pre-mRNA-splicing factor ATP-dependent RNA helicase DHX15-like isoform X2 [Neolamprologus brichardi]
c170907_g1_i3.m.40866	n.s.	n.s.	n.s.	<0.05	n.s.	n.s.	<0.001	n.s.	n.s.	n.s.	2	-0.700276	<0.001	YES		GI:657550355	glycerol-3-phosphate acyltransferase 2, mitochondrial-like [Stegastes partitus]
c170947_g1_i2.m.41106	n.s.	n.s.	n.s.	<0.05	n.s.	<0.05	<0.001	n.s.	<0.05	n.s.	4	-0.748085	<0.001	YES	YES	GI:657587261	26S proteasome non-ATPase regulatory subunit 2 [Stegastes partitus]
c170985_g4_i2.m.41384	n.s.	n.s.	n.s.	<0.05	n.s.	n.s.	<0.001	n.s.	<0.05	<0.05	4	0.602003	<0.05		YES	GI:657545733	choline transporter-like protein 2 isoform X1 [Stegastes partitus]
c171084_g3_i2.m.41981	n.s.	n.s.	n.s.	<0.05	n.s.	n.s.	<0.001	n.s.	<0.05	<0.05	4	0.578344	<0.05		YES	GI:657530704	yjeF N-terminal domain-containing protein 3 [Stegastes partitus]
c171094_g1_i2.m.42034	n.s.	n.s.	n.s.	n.s.	n.s.	n.s.	<0.001	n.s.	<0.05	<0.05	3	-0.48018	<0.05		YES	GI:657575820	transcriptional adapter 3 [Stegastes partitus]
c171170_g1_i2.m.42451	n.s.	n.s.	n.s.	<0.05	n.s.	<0.05	<0.001	n.s.	<0.05	n.s.	4	0.728572	<0.001	YES	YES	GI:657593845	occludin-like [Stegastes partitus]
c171247_g1_i3.m.42909	n.s.	n.s.	n.s.	<0.05	n.s.	<0.05	<0.001	n.s.	n.s.	n.s.	3	-0.774857	<0.001	YES	YES	GI:657568333	sodium/potassium-transporting ATPase subunit alpha-3 [Stegastes partitus]
c171347_g1_i1.m.43537	n.s.	n.s.	n.s.	<0.001	n.s.	n.s.	<0.001	n.s.	n.s.	<0.05	3	-0.785966	<0.001	YES	YES	GI:542213213	fizzy-related protein homolog isoform X1 [Oreochromis niloticus]
c171354_g1_i1.m.43575	n.s.	n.s.	<0.05	<0.001	n.s.	<0.05	<0.001	n.s.	<0.05	n.s.	5	-0.876398	<0.001	YES	YES	GI:657562310	centrosomal protein of 55 kDa-like [Stegastes partitus]
c171510_g1_i2.m.44753	n.s.	n.s.	n.s.	<0.05	n.s.	<0.05	<0.001	n.s.	n.s.	n.s.	3	-0.748836	<0.001	YES	YES	GI:657553234	probable tRNA (uracil-O(2)-)-methyltransferase [Stegastes partitus]
c171648_g9_i1.m.45732	n.s.	n.s.	n.s.	<0.05	n.s.	n.s.	<0.001	n.s.	n.s.	n.s.	2	0.685344	<0.001	YES		GI:657568758	procollagen C-endopeptidase enhancer 2-like [Stegastes partitus]
c171914_g1_i1.m.47687	n.s.	n.s.	n.s.	<0.001	n.s.	n.s.	<0.001	n.s.	n.s.	n.s.	2	0.818899	<0.001	YES	YES	GI:657573568	carboxypeptidase N catalytic chain [Stegastes partitus]
c171946_g1_i5.m.48028	n.s.	n.s.	<0.05	<0.001	n.s.	<0.05	<0.001	n.s.	n.s.	n.s.	4	-0.865006	<0.001	YES	YES	GI:657568711	IQ and ubiquitin-like domain-containing protein [Stegastes partitus]
c172474_g1_i3.m.52000	n.s.	n.s.	<0.05	<0.001	n.s.	<0.05	<0.001	n.s.	<0.05	n.s.	5	-0.88262	<0.001	YES	YES	GI:657589356	GDP-fucose protein O-fucosyltransferase 1 [Stegastes partitus]
c172502_g3_i3.m.52337	n.s.	n.s.	n.s.	<0.05	n.s.	n.s.	<0.001	n.s.	n.s.	n.s.	2	-0.627487	<0.05		YES	GI:657526026	mRNA-capping enzyme isoform X2 [Stegastes partitus]
c172603_g1_i4.m.53287	n.s.	n.s.	n.s.	<0.05	n.s.	n.s.	<0.001	n.s.	<0.05	<0.05	4	0.60308	<0.05		YES	GI:657564584	vascular endothelial growth factor C-like [Stegastes partitus]
c172944_g2_i4.m.56524	n.s.	n.s.	n.s.	<0.05	n.s.	n.s.	<0.001	n.s.	n.s.	n.s.	2	0.690548	<0.001	YES	YES	GI:657538869	cell wall integrity and stress response component 4-like [Stegastes partitus]
c173056_g1_i2.m.57387	n.s.	n.s.	n.s.	<0.05	n.s.	n.s.	<0.001	n.s.	<0.05	<0.05	4	-0.714311	<0.001	YES	YES	GI:657556753	heterogeneous nuclear ribonucleoprotein A/B-like [Stegastes partitus]
c173177_g3_i1.m.58340	n.s.	n.s.	n.s.	<0.05	n.s.	n.s.	<0.001	n.s.	n.s.	<0.05	3	-0.622725	<0.05		YES	GI:657541032	eukaryotic translation initiation factor 5 [Stegastes partitus]
c173502_g2_i1.m.61416	n.s.	n.s.	n.s.	<0.05	n.s.	n.s.	<0.001	n.s.	<0.05	n.s.	3	-0.592487	<0.05		YES	GI:657558935	zinc finger protein 36, C3H1 type-like 2-A [Stegastes partitus]
c173708_g1_i4.m.63031	n.s.	n.s.	n.s.	<0.001	n.s.	n.s.	<0.001	n.s.	<0.001	<0.001	4	0.824582	<0.001	YES	YES	GI:657538342	thyroid peroxidase, partial [Stegastes partitus]
c173813_g4_i3.m.64064	n.s.	n.s.	n.s.	<0.001	n.s.	n.s.	<0.001	n.s.	<0.05	n.s.	3	0.8031	<0.001	YES	YES	GI:657556738	collagen alpha-4(IV) chain-like [Stegastes partitus]
c173992_g1_i2.m.65803	n.s.	n.s.	n.s.	<0.05	n.s.	n.s.	<0.001	n.s.	n.s.	<0.05	3	-0.566235	<0.05		YES	GI:657530482	uncharacterized protein LOC103370745 [Stegastes partitus]
c174061_g9_i2.m.66327	n.s.	n.s.	n.s.	<0.05	n.s.	n.s.	<0.001	n.s.	n.s.	<0.001	3	0.573547	<0.05		YES	GI:657552756	protein CASP isoform X2 [Stegastes partitus]
c174343_g4_i2.m.69235	n.s.	n.s.	n.s.	<0.001	n.s.	n.s.	<0.001	n.s.	n.s.	<0.05	3	0.707533	<0.001	YES	YES	GI:657583755	riboflavin transporter 2-like [Stegastes partitus]
c174452_g3_i2.m.70474	n.s.	n.s.	n.s.	<0.05	n.s.	n.s.	<0.001	n.s.	n.s.	<0.05	3	0.607591	<0.05		YES	GI:657568073	zinc finger homeobox protein 3 isoform X2 [Stegastes partitus]
c174752_g1_i1.m.73334	n.s.	n.s.	<0.05	<0.05	n.s.	<0.05	<0.001	n.s.	<0.05	n.s.	5	-0.812854	<0.001	YES	YES	GI:657539597	myozenin-2-like isoform X1 [Stegastes partitus]
c175013_g1_i2.m.75825	n.s.	n.s.	n.s.	<0.05	n.s.	n.s.	<0.001	n.s.	n.s.	<0.05	3	0.575768	<0.05		YES	GI:657579415	leishmanolysin-like peptidase [Stegastes partitus]
c175212_g1_i3.m.77931	n.s.	n.s.	n.s.	<0.05	n.s.	n.s.	<0.001	n.s.	<0.05	<0.05	4	-0.53127	<0.05		YES	GI:657560051	probable ATP-dependent RNA helicase DDX5 isoform X1 [Stegastes partitus]
c175329_g1_i1.m.79144	n.s.	n.s.	n.s.	<0.05	n.s.	n.s.	<0.001	n.s.	n.s.	n.s.	2	0.690482	<0.001	YES	YES	GI:499016278	CTTNBP2 N-terminal-like protein-like [Maylandia zebra]
c175337_g2_i1.m.79203	n.s.	n.s.	n.s.	<0.001	n.s.	n.s.	<0.001	n.s.	<0.001	<0.001	4	0.660391	<0.05		YES	GI:642116613	unnamed protein product [Oncorhynchus mykiss]
c175340_g1_i1.m.79227	n.s.	n.s.	n.s.	n.s.	n.s.	n.s.	<0.001	n.s.	n.s.	<0.05	2	-0.526299	<0.05		YES	GI:657533726	chromatin assembly factor 1 subunit B [Stegastes partitus]
c175383_g7_i8.m.79900	n.s.	n.s.	n.s.	<0.05	n.s.	n.s.	<0.001	n.s.	<0.05	<0.05	4	0.571041	<0.05		YES	GI:548475751	striatin-like isoform X2 [Pundamilia nyererei]
c175401_g11_i1.m.80081	n.s.	n.s.	n.s.	<0.05	n.s.	n.s.	<0.001	n.s.	n.s.	n.s.	2	-0.77726	<0.001	YES	YES	GI:657576098	charged multivesicular body protein 4c-like [Stegastes partitus]
c175415_g7_i4.m.80349	n.s.	n.s.	n.s.	<0.05	n.s.	n.s.	<0.001	n.s.	n.s.	<0.05	3	0.637075	<0.05		YES	GI:657587623	xenotropic and polytropic retrovirus receptor 1 [Stegastes partitus]
c175418_g1_i1.m.80370	n.s.	n.s.	n.s.	n.s.	n.s.	n.s.	<0.001	n.s.	n.s.	<0.05	2	0.530687	<0.05		YES	GI:657539004	neurogenic locus notch homolog protein 2-like [Stegastes partitus]
c175560_g2_i1.m.81955	n.s.	n.s.	n.s.	n.s.	n.s.	n.s.	<0.001	n.s.	n.s.	<0.05	2	-0.474522	<0.05		YES	GI:657536792	charged multivesicular body protein 7 [Stegastes partitus]
c175774_g2_i9.m.84470	n.s.	n.s.	<0.05	<0.001	n.s.	<0.05	<0.001	n.s.	n.s.	n.s.	4	-0.899188	<0.001	YES	YES	no significant similarity found
c175860_g6_i3.m.85517	n.s.	n.s.	n.s.	<0.05	n.s.	n.s.	<0.001	n.s.	n.s.	<0.05	3	0.649612	<0.05		YES	GI:657598415	exportin-4 [Stegastes partitus]
c176033_g1_i1.m.87313	n.s.	n.s.	n.s.	<0.001	n.s.	n.s.	<0.001	n.s.	n.s.	<0.05	3	-0.731699	<0.001	YES	YES	GI:657585708	stanniocalcin-2-like [Stegastes partitus]
c176123_g3_i1.m.88251	n.s.	n.s.	n.s.	n.s.	n.s.	n.s.	<0.001	n.s.	n.s.	<0.05	2	0.507675	<0.05		YES	GI:657570579	serine/threonine-protein kinase WNK3 isoform X2 [Stegastes partitus]
c176158_g4_i3.m.88583	n.s.	n.s.	n.s.	<0.001	n.s.	n.s.	<0.001	n.s.	<0.05	<0.05	4	-0.743788	<0.001	YES	YES	GI:657589685	mini-chromosome maintenance complex-binding protein [Stegastes partitus]
c176228_g11_i3.m.89480	n.s.	n.s.	n.s.	<0.05	n.s.	n.s.	<0.001	n.s.	<0.001	<0.05	4	-0.70694	<0.001	YES	YES	GI:657587827	interferon regulatory factor 4-like isoform X1 [Stegastes partitus]
c176287_g1_i3.m.90120	n.s.	n.s.	n.s.	<0.001	n.s.	n.s.	<0.001	n.s.	<0.05	<0.05	4	0.763469	<0.001	YES	YES	GI:657570233	tubby protein homolog [Stegastes partitus]
c176440_g4_i6.m.91694	n.s.	n.s.	n.s.	<0.05	n.s.	n.s.	<0.001	n.s.	<0.05	n.s.	3	0.677621	<0.05		YES	GI:657568395	putative adenosylhomocysteinase 3 [Stegastes partitus]
c176473_g7_i1.m.92038	n.s.	n.s.	n.s.	<0.001	n.s.	n.s.	<0.001	n.s.	n.s.	<0.05	3	0.830872	<0.001	YES	YES	GI:657556735	collagen alpha-5(IV) chain-like [Stegastes partitus]
c176476_g2_i5.m.92091	n.s.	n.s.	n.s.	<0.001	n.s.	n.s.	<0.001	n.s.	n.s.	<0.05	3	0.733197	<0.001	YES	YES	GI:657555992	sodium-coupled neutral amino acid transporter 2 [Stegastes partitus]
c176500_g3_i3.m.92311	n.s.	n.s.	n.s.	<0.001	n.s.	n.s.	<0.001	n.s.	<0.001	<0.001	4	0.814831	<0.001	YES	YES	GI:657585881	fibrinogen-like protein 1 [Stegastes partitus]
c176502_g3_i3.m.92360	n.s.	n.s.	n.s.	<0.05	n.s.	n.s.	<0.001	n.s.	n.s.	<0.05	3	0.603592	<0.05		YES	GI:542247402	mediator of RNA polymerase II transcription subunit 13-like isoform X1 [Oreochromis niloticus]
c176502_g12_i3.m.92367	n.s.	n.s.	n.s.	<0.001	n.s.	n.s.	<0.001	n.s.	n.s.	<0.05	3	0.745726	<0.001	YES	YES	GI:657580356	mediator of RNA polymerase II transcription subunit 13-like, partial [Stegastes partitus]
c176569_g2_i3.m.93276	n.s.	n.s.	n.s.	<0.05	n.s.	n.s.	<0.001	n.s.	<0.05	<0.05	4	-0.733792	<0.001	YES	YES	GI:432881073	C2 calcium-dependent domain-containing protein 4A-like [Oryzias latipes]
c176569_g2_i10.m.93298	n.s.	n.s.	n.s.	<0.001	n.s.	n.s.	<0.001	n.s.	<0.05	<0.05	4	-0.77791	<0.001	YES	YES	GI:657586041	integrator complex subunit 3 [Stegastes partitus]
c176866_g1_i1.m.96951	n.s.	n.s.	n.s.	<0.05	n.s.	n.s.	<0.001	n.s.	<0.05	<0.001	4	-0.544325	<0.05		YES	GI:65752644	double-stranded RNA-binding protein Staufen homolog 1 isoform X2 [Stegastes partitus]
c177275_g2_i7.m.102136	n.s.	n.s.	n.s.	n.s.	n.s.	n.s.	<0.001	n.s.	<0.05	<0.05	3	0.51447	<0.05		YES	GI:657522880	low-density lipoprotein receptor-related protein 8 [Stegastes partitus]
c177282_g2_i1.m.102213	n.s.	n.s.	n.s.	n.s.	n.s.	n.s.	<0.001	n.s.	n.s.	n.s.	1	0.647019	<0.05		YES	GI:657593518	transforming growth factor beta-1-like [Stegastes partitus]
c177490_g1_i1.m.104792	n.s.	n.s.	n.s.	<0.001	n.s.	n.s.	<0.001	n.s.	n.s.	<0.05	3	-0.860771	<0.001	YES	YES	GI:657545769	synaptonemal complex central element protein 2 [Stegastes partitus]
c177729_g12_i1.m.107858	n.s.	n.s.	n.s.	<0.001	n.s.	n.s.	<0.001	n.s.	<0.001	<0.001	4	0.713073	<0.001	YES	YES	GI:657573181	E3 ubiquitin-protein ligase SMURF1 isoform X2 [Stegastes partitus]
c177765_g1_i2.m.108266	n.s.	n.s.	n.s.	<0.001	n.s.	n.s.	<0.001	n.s.	<0.05	<0.001	4	-0.549008	<0.05		YES	GI:657579908	cocaine- and amphetamine-regulated transcript protein-like [Stegastes partitus]
c177963_g2_i3.m.110546	n.s.	n.s.	n.s.	<0.05	n.s.	n.s.	<0.001	n.s.	<0.05	n.s.	3	-0.738744	<0.001	YES	YES	GI:617463365	RNA/RNP complex-1-interacting phosphatase-like [Poecilia formosa]
c178040_g2_i1.m.111456	n.s.	n.s.	n.s.	<0.001	n.s.	n.s.	<0.001	n.s.	<0.05	<0.05	4	-0.755697	<0.001	YES	YES	GI:657546737	nucleolin 2-like [Stegastes partitus]
c178049_g1_i3.m.111603	n.s.	n.s.	n.s.	<0.05	n.s.	n.s.	<0.001	n.s.	n.s.	n.s.	2	0.790715	<0.001	YES	YES	GI:657569297	podocalyxin [Stegastes partitus]
c178112_g4_i1.m.112415	n.s.	n.s.	n.s.	<0.05	n.s.	n.s.	<0.001	n.s.	<0.05	<0.05	4	0.669836	<0.05		YES	GI:657574958	transmembrane anterior posterior transformation protein 1 homolog [Stegastes partitus]
c178530_g4_i1.m.117460	n.s.	n.s.	n.s.	<0.05	n.s.	n.s.	<0.001	n.s.	n.s.	<0.05	3	0.628653	<0.05		YES	GI:657568252	leucine-rich repeat-containing protein 8A [Stegastes partitus]
c178565_g7_i7.m.118137	n.s.	n.s.	n.s.	<0.05	n.s.	n.s.	<0.001	n.s.	n.s.	n.s.	2	0.695014	<0.001	YES	YES	GI:657565193	disco-interacting protein 2 homolog A isoform X3 [Stegastes partitus]
c178579_g1_i2.m.118419	n.s.	n.s.	n.s.	<0.001	n.s.	n.s.	<0.001	n.s.	n.s.	<0.05	3	0.795073	<0.001	YES	YES	GI:657552841	kinesin-like protein KIF1B isoform X5 [Stegastes partitus]
c178583_g4_i2.m.118437	n.s.	n.s.	n.s.	<0.001	n.s.	n.s.	<0.001	n.s.	<0.001	<0.001	4	0.609644	<0.05		YES	GI:617428197	CUB and sushi domain-containing protein 3-like [Poecilia formosa]
c179005_g14_i3.m.124225	n.s.	n.s.	n.s.	<0.05	n.s.	n.s.	<0.001	n.s.	n.s.	<0.05	3	0.610296	<0.05		YES	GI:657573322	alpha-2Db adrenergic receptor-like [Stegastes partitus]
c179030_g6_i5.m.124607	n.s.	n.s.	n.s.	<0.001	n.s.	n.s.	<0.001	n.s.	<0.05	<0.05	4	-0.711031	<0.001	YES	YES	GI:657568362	tRNA (guanine(26)-N(2))-dimethyltransferase isoform X1 [Stegastes partitus]
c179240_g1_i4.m.127134	n.s.	n.s.	n.s.	<0.001	n.s.	n.s.	<0.001	n.s.	<0.001	<0.05	4	-0.67263	<0.05		YES	GI:657546719	N-sulphoglucosamine sulphohydrolase [Stegastes partitus]
c179257_g7_i3.m.127377	n.s.	n.s.	n.s.	<0.001	n.s.	n.s.	<0.001	n.s.	<0.05	<0.001	4	-0.586201	<0.05		YES	GI:542253353	dynactin subunit 1-like isoform X1 [Oreochromis niloticus]
c179366_g1_i1.m.128720	n.s.	n.s.	<0.05	<0.001	n.s.	<0.05	<0.001	n.s.	n.s.	n.s.	4	-0.851252	<0.001	YES	YES	GI:554815095	DNA repair protein rad-50-like isoform X1 [Haplochromis burtoni]
c179376_g1_i1.m.128821	n.s.	n.s.	n.s.	<0.05	n.s.	n.s.	<0.001	n.s.	n.s.	n.s.	2	0.691946	<0.001	YES	YES	GI:657556211	ral GTPase-activating protein subunit alpha-2 isoform X1 [Stegastes partitus]
c179530_g4_i2.m.130996	n.s.	n.s.	n.s.	<0.05	n.s.	n.s.	<0.001	n.s.	n.s.	<0.05	3	0.6195	<0.05		YES	GI:657570637	nuclear receptor-interacting protein 1 [Stegastes partitus]
c179597_g1_i1.m.131730	n.s.	n.s.	n.s.	<0.05	n.s.	n.s.	<0.001	n.s.	<0.05	<0.05	4	-0.709396	<0.001	YES	YES	GI:657560338	AP-5 complex subunit zeta-1 isoform X1 [Stegastes partitus]
c179699_g2_i3.m.133126	n.s.	n.s.	n.s.	n.s.	n.s.	n.s.	<0.001	n.s.	n.s.	<0.05	2	-0.417468	n.s.		YES	GI:551530608	profilin-2-like isoform X1 [Xiphophorus maculatus]
c179864_g4_i1.m.135325	n.s.	n.s.	n.s.	n.s.	n.s.	n.s.	<0.001	n.s.	<0.05	<0.05	3	-0.546405	<0.05		YES	GI:657577580	WD repeat-containing protein 43 [Stegastes partitus]
c179871_g2_i14.m.135427	n.s.	n.s.	n.s.	<0.05	n.s.	n.s.	<0.001	n.s.	<0.05	n.s.	3	-0.715153	<0.001	YES	YES	GI:18858587	elongation factor 1-alpha [Danio rerio]
c179985_g4_i1.m.136755	n.s.	n.s.	n.s.	<0.05	n.s.	n.s.	<0.001	n.s.	<0.05	n.s.	3	0.735932	<0.001	YES	YES	GI:542212720	phosphatidylinositol 4-phosphate 5-kinase type-1 gamma-like isoform X2 [Oreochromis niloticus]
c180303_g4_i1.m.141550	n.s.	n.s.	<0.05	<0.001	n.s.	<0.05	<0.001	n.s.	<0.05	n.s.	5	-0.8692	<0.001	YES	YES	GI:498990419	uncharacterized protein LOC101482525 isoform X1 [Maylandia zebra]
c180305_g1_i2.m.141567	n.s.	n.s.	n.s.	<0.001	n.s.	n.s.	<0.001	n.s.	n.s.	<0.001	3	0.613046	<0.05		YES	GI:657557389	dnaJ homolog subfamily C member 14 [Stegastes partitus]
c180524_g3_i1.m.144818	n.s.	n.s.	n.s.	<0.05	n.s.	n.s.	<0.001	n.s.	<0.05	n.s.	3	0.71182	<0.001	YES	YES	no significant similarity found
c180590_g2_i2.m.145849	n.s.	n.s.	n.s.	<0.001	n.s.	n.s.	<0.001	n.s.	<0.05	<0.05	4	0.739585	<0.001	YES	YES	GI:657591309	testis-expressed sequence 2 protein-like isoform X2 [Stegastes partitus]
c180613_g2_i4.m.146199	n.s.	n.s.	n.s.	<0.05	n.s.	n.s.	<0.001	n.s.	n.s.	<0.05	3	0.681737	<0.001	YES	YES	GI:657544800	actin filament-associated protein 1-like 1 isoform X3 [Stegastes partitus]
c180647_g6_i1.m.146636	n.s.	n.s.	n.s.	<0.05	n.s.	<0.05	<0.001	n.s.	<0.05	n.s.	4	0.776447	<0.001	YES	YES	GI:657571511	ras association domain-containing protein 1-like [Stegastes partitus]
c180817_g3_i2.m.149215	n.s.	n.s.	n.s.	<0.05	n.s.	n.s.	<0.001	n.s.	n.s.	n.s.	2	-0.780031	<0.001	YES	YES	GI:657575461	protein-associating with the carboxyl-terminal domain of ezrin [Stegastes partitus]
c180831_g2_i9.m.149428	n.s.	n.s.	n.s.	<0.05	n.s.	n.s.	<0.001	n.s.	n.s.	n.s.	2	-0.795014	<0.001	YES	YES	GI:657585551	protein MAATS1 [Stegastes partitus]
c181151_g3_i1.m.153933	n.s.	n.s.	n.s.	<0.05	n.s.	n.s.	<0.001	n.s.	n.s.	<0.05	3	0.756168	<0.001	YES	YES	GI:657547723	cell adhesion molecule 1-like [Stegastes partitus]
c181269_g7_i7.m.155799	n.s.	n.s.	n.s.	<0.05	n.s.	n.s.	<0.001	n.s.	<0.05	<0.05	4	0.641687	<0.05		YES	GI:657573462	sodium- and chloride-dependent taurine transporter-like [Stegastes partitus]
c181269_g7_i9.m.155804	n.s.	n.s.	n.s.	<0.05	n.s.	n.s.	<0.001	n.s.	n.s.	<0.05	3	0.654497	<0.05		YES	GI:657573462	sodium- and chloride-dependent taurine transporter-like [Stegastes partitus]
c181300_g3_i1.m.156156	n.s.	n.s.	n.s.	<0.001	n.s.	n.s.	<0.001	n.s.	n.s.	<0.05	3	0.698326	<0.001	YES	YES	GI:657580510	inositol 1,4,5-trisphosphate receptor type 2 [Stegastes partitus]
c181434_g3_i4.m.158515	n.s.	n.s.	n.s.	<0.001	n.s.	n.s.	<0.001	n.s.	<0.05	<0.001	4	0.705852	<0.001	YES	YES	GI:657564626	tyrosine-protein phosphatase non-receptor type 11 [Stegastes partitus]
c181688_g1_i3.m.162585	n.s.	n.s.	n.s.	<0.001	n.s.	n.s.	<0.001	n.s.	n.s.	<0.05	3	0.765988	<0.001	YES	YES	GI:657565870	serine/threonine-protein kinase LMTK2 [Stegastes partitus]
c181708_g3_i3.m.162926	n.s.	n.s.	n.s.	<0.05	n.s.	n.s.	<0.001	n.s.	<0.05	<0.05	4	-0.703335	<0.001	YES	YES	GI:657589376	kelch-like protein 7 [Stegastes partitus]
c182132_g1_i1.m.169261	n.s.	n.s.	<0.001	<0.001	n.s.	<0.001	<0.001	n.s.	n.s.	n.s.	4	-0.842487	<0.001	YES	YES	GI:657585489	golgin subfamily A member 6-like protein 2 [Stegastes partitus]
c182177_g5_i3.m.169981	n.s.	n.s.	n.s.	<0.001	n.s.	n.s.	<0.001	n.s.	n.s.	<0.05	3	0.746323	<0.001	YES	YES	GI:657542191	A-kinase anchor protein 12 isoform X1 [Stegastes partitus]
c182210_g9_i1.m.170460	n.s.	n.s.	n.s.	<0.05	n.s.	<0.05	<0.001	n.s.	<0.05	n.s.	4	-0.711341	<0.001	YES	YES	GI:657585189	arylamine N-acetyltransferase 2-like [Stegastes partitus]
c182212_g2_i6.m.170559	n.s.	n.s.	n.s.	<0.05	n.s.	n.s.	<0.001	n.s.	n.s.	n.s.	2	0.690014	<0.001	YES	YES	GI:657526771	F-box only protein 41 [Stegastes partitus]
c182519_g1_i3.m.175120	n.s.	n.s.	n.s.	<0.05	n.s.	n.s.	<0.001	n.s.	<0.05	<0.05	4	0.648517	<0.05		YES	GI:657565011	probable cation-transporting ATPase 13A3 [Stegastes partitus]
c182992_g2_i1.m.182782	n.s.	n.s.	n.s.	<0.05	n.s.	n.s.	<0.001	n.s.	<0.05	<0.05	4	-0.632395	<0.05		YES	GI:657534684	ribosomal protein S6 kinase beta-1-like [Stegastes partitus]
c183204_g3_i4.m.186030	n.s.	n.s.	n.s.	<0.05	n.s.	n.s.	<0.001	n.s.	n.s.	<0.05	3	0.690819	<0.001	YES	YES	GI:657550482	cation-independent mannose-6-phosphate receptor [Stegastes partitus]
c183517_g3_i2.m.190764	n.s.	n.s.	n.s.	<0.05	n.s.	n.s.	<0.001	n.s.	n.s.	<0.05	3	0.640358	<0.05		YES	GI:657551749	protocadherin Fat 1 isoform X2 [Stegastes partitus]
c183610_g2_i1.m.191660	n.s.	n.s.	n.s.	<0.001	n.s.	n.s.	<0.001	n.s.	<0.05	<0.05	4	0.777968	<0.001	YES	YES	GI:657553736	neurogenic locus notch homolog protein 2-like [Stegastes partitus]
c191681_g1_i1.m.192630	n.s.	n.s.	n.s.	<0.001	n.s.	n.s.	<0.001	n.s.	<0.001	<0.05	4	0.828714	<0.001	YES	YES	GI:657580518	complement C1q tumor necrosis factor-related protein 4-like [Stegastes partitus]
c303258_g1_i1.m.196952	n.s.	n.s.	n.s.	<0.001	n.s.	n.s.	<0.001	n.s.	<0.001	<0.001	4	0.737187	<0.001	YES	YES	GI:657591430	1,25-dihydroxyvitamin D(3) 24-hydroxylase, mitochondrial [Stegastes partitus]
c175371_g7_i9.m.79699	n.s.	n.s.	<0.05	n.s.	<0.05	n.s.	<0.05	<0.001	n.s.	<0.001	5	0.118586	n.s.		YES	GI:657805406	AT-hook DNA-binding motif-containing protein 1 [Cynoglossus semilaevis]
c132810_g1_i1.m.8318	n.s.	<0.05	n.s.	<0.05	<0.05	n.s.	<0.05	<0.05	n.s.	<0.05	6	0.628705	<0.05		YES	GI:657531225	melanoma inhibitory activity protein 2 [Stegastes partitus]
c172570_g4_i3.m.52929	n.s.	<0.05	n.s.	<0.05	<0.05	n.s.	<0.05	<0.05	n.s.	<0.05	6	0.585077	<0.05		YES	no significant similarity found
c183550_g8_i2.m.191087	n.s.	<0.05	n.s.	<0.05	<0.05	n.s.	<0.05	<0.05	n.s.	<0.05	6	-0.657002	<0.05		YES	GI:658839499	neuroligin-4, X-linked-like [Poecilia reticulata]
c178618_g5_i1.m.118776	n.s.	n.s.	n.s.	<0.05	<0.05	n.s.	<0.05	<0.05	n.s.	<0.05	5	-0.547066	<0.05		YES	GI:657527545	membrane metallo-endopeptidase-like 1 [Stegastes partitus]
c172922_g8_i1.m.56302	n.s.	<0.05	n.s.	<0.05	n.s.	n.s.	<0.05	<0.05	n.s.	<0.05	5	0.505507	<0.05		YES	GI:657555668	probable methyltransferase BTM2 homolog isoform X1 [Stegastes partitus]
c177704_g7_i5.m.107542	<0.05	n.s.	<0.001	n.s.	n.s.	n.s.	<0.05	<0.05	n.s.	<0.001	5	-0.0127053	n.s.		YES	GI:657571679	putative all-trans-retinol 13,14-reductase [Stegastes partitus]
c178263_g8_i2.m.114308	n.s.	n.s.	<0.05	<0.05	n.s.	<0.05	<0.05	<0.05	<0.05	n.s.	6	-0.791017	<0.001	YES	YES	GI:657560962	serine/threonine/tyrosine-interacting-like protein 1 [Stegastes partitus]
c179399_g5_i2.m.129133	n.s.	n.s.	<0.001	<0.001	n.s.	<0.001	<0.05	<0.05	n.s.	n.s.	5	-0.819022	<0.001	YES	YES	GI:657573151	myb-like protein X [Stegastes partitus]
c180842_g1_i1.m.149602	n.s.	n.s.	<0.05	<0.05	n.s.	n.s.	<0.05	<0.05	n.s.	<0.001	5	0.324013	n.s.		YES	GI:657582355	mitochondrial fission regulator 2 [Stegastes partitus]
c182283_g7_i2.m.171594	n.s.	n.s.	n.s.	n.s.	n.s.	n.s.	<0.05	<0.05	n.s.	<0.05	3	0.339249	n.s.		YES	GI:657524327	calmodulin-binding transcription activator 1-like [Stegastes partitus]
c133142_g1_i1.m.8373	n.s.	<0.05	n.s.	<0.05	<0.05	n.s.	<0.05	n.s.	n.s.	n.s.	4	0.673202	<0.05		YES	GI:657566016	calnexin-like [Stegastes partitus]
c143851_g1_i2.m.10022	n.s.	<0.05	n.s.	<0.05	<0.05	<0.05	<0.05	n.s.	n.s.	n.s.	5	-0.623921	<0.05		YES	GI:657574115	radial spoke head protein 6 homolog A-like [Stegastes partitus]
c160241_g1_i1.m.16200	n.s.	<0.05	<0.05	<0.001	<0.05	<0.05	<0.05	n.s.	n.s.	n.s.	6	-0.800911	<0.001	YES	YES	GI:657551812	ubiquitin carboxyl-terminal hydrolase 37-like [Stegastes partitus]
c165183_g2_i1.m.21175	n.s.	<0.05	<0.001	<0.001	<0.05	<0.05	<0.05	n.s.	n.s.	n.s.	6	-0.791129	<0.001	YES	YES	no significant similarity found
c165249_g1_i1.m.21321	n.s.	<0.05	n.s.	<0.05	<0.05	n.s.	<0.05	n.s.	n.s.	n.s.	4	0.756201	<0.001	YES	YES	GI:657579359	granulins-like [Stegastes partitus]
c167738_g3_i1.m.26569	n.s.	<0.05	n.s.	<0.05	<0.05	n.s.	<0.05	n.s.	n.s.	n.s.	4	0.763813	<0.001	YES	YES	GI:657532342	SPARC [Stegastes partitus]
c169293_g1_i1.m.32092	n.s.	<0.05	<0.001	<0.001	<0.05	<0.05	<0.05	n.s.	n.s.	n.s.	6	-0.828462	<0.001	YES	YES	GI:542264169	myosin-11-like [Oreochromis niloticus]
c172476_g2_i1.m.52011	n.s.	<0.05	n.s.	<0.05	<0.05	n.s.	<0.05	n.s.	n.s.	n.s.	4	0.786296	<0.001	YES	YES	GI:690966760	gonad cytochrome P450 aromatase [Amphiprion ocellaris].
c174073_g2_i1.m.66444	n.s.	<0.05	n.s.	<0.05	<0.05	n.s.	<0.05	n.s.	n.s.	<0.05	5	0.634096	<0.05		YES	GI:657543523	vinculin [Stegastes partitus]
c175077_g3_i1.m.76526	n.s.	<0.05	<0.05	<0.05	<0.05	<0.05	<0.05	n.s.	n.s.	n.s.	6	-0.803345	<0.001	YES	YES	GI:542262532	uncharacterized protein LOC102075814 [Oreochromis niloticus]
c176196_g3_i3.m.89035	n.s.	<0.05	<0.05	<0.05	<0.05	<0.05	<0.05	n.s.	n.s.	n.s.	6	-0.803493	<0.001	YES	YES	no significant similarity found
c178527_g2_i1.m.117404	n.s.	<0.05	<0.05	<0.05	<0.05	<0.05	<0.05	n.s.	n.s.	n.s.	6	-0.790912	<0.001	YES	YES	no significant similarity found
c180149_g4_i1.m.139165	n.s.	<0.05	n.s.	<0.001	<0.05	n.s.	<0.05	n.s.	n.s.	n.s.	4	-0.805103	<0.001	YES	YES	no significant similarity found
c181474_g4_i1.m.159351	n.s.	<0.05	n.s.	n.s.	<0.05	n.s.	<0.05	n.s.	n.s.	n.s.	3	-0.543808	<0.05		YES	GI:498941260	ena/VASP-like protein-like isoform X3 [Maylandia zebra]
c182650_g2_i2.m.177280	n.s.	<0.05	<0.05	<0.05	<0.05	<0.05	<0.05	n.s.	n.s.	n.s.	6	-0.752434	<0.001	YES		GI:657591337	radial spoke head 10 homolog B-like, partial [Stegastes partitus]
c183091_g3_i3.m.184263	n.s.	<0.05	n.s.	<0.05	<0.05	n.s.	<0.05	n.s.	n.s.	n.s.	4	-0.713165	<0.001	YES		GI:657586676	tetratricopeptide repeat protein 40 [Stegastes partitus]
c179648_g3_i16.m.132493	<0.05	n.s.	n.s.	n.s.	<0.05	<0.05	<0.05	n.s.	n.s.	n.s.	4	0.254284	n.s.		YES	GI:657557808	bromodomain adjacent to zinc finger domain protein 2B isoform X9 [Stegastes partitus]
c114795_g1_i1.m.5800	n.s.	n.s.	n.s.	<0.05	<0.05	n.s.	<0.05	n.s.	n.s.	n.s.	3	-0.736391	<0.001	YES	YES	GI:657552907	F-box only protein 36 [Stegastes partitus]
c174618_g2_i1.m.72068	n.s.	n.s.	<0.05	<0.05	<0.05	<0.05	<0.05	n.s.	n.s.	n.s.	5	0.74334	<0.001	YES	YES	GI:657578943	C-type lectin domain family 4 member M-like [Stegastes partitus]
c174530_g2_i2.m.71244	<0.05	<0.05	n.s.	n.s.	n.s.	n.s.	<0.05	n.s.	<0.001	<0.05	5	0.222851	n.s.		YES	GI:657558039	voltage-dependent anion-selective channel protein 3 isoform X3 [Stegastes partitus]
c180565_g3_i3.m.145525	<0.05	<0.05	<0.001	<0.001	n.s.	<0.05	<0.05	n.s.	n.s.	n.s.	6	-0.873424	<0.001	YES	YES	no significant similarity found
c140353_g1_i1.m.9545	n.s.	<0.05	n.s.	<0.05	n.s.	n.s.	<0.05	n.s.	n.s.	n.s.	3	-0.760737	<0.001	YES		GI:658881096	testis-expressed sequence 12 protein isoform X1 [Poecilia reticulata]
c155609_g1_i1.m.13657	n.s.	<0.05	<0.001	<0.001	n.s.	<0.05	<0.05	n.s.	n.s.	n.s.	5	-0.860837	<0.001	YES	YES	GI:657565602	uncharacterized protein LOC103361720 [Stegastes partitus]
c164424_g1_i2.m.20019	n.s.	<0.05	<0.05	<0.05	n.s.	n.s.	<0.05	n.s.	n.s.	n.s.	4	-0.825406	<0.001	YES	YES	GI:657809996	F-box only protein 36 [Cynoglossus semilaevis]
c165187_g1_i1.m.21190	n.s.	<0.05	<0.05	<0.05	n.s.	n.s.	<0.05	n.s.	n.s.	n.s.	4	-0.768333	<0.001	YES		GI:657536516	homeodomain-interacting protein kinase 1-like [Stegastes partitus]
c168506_g1_i1.m.28973	n.s.	<0.05	n.s.	<0.05	n.s.	n.s.	<0.05	n.s.	n.s.	n.s.	3	-0.808228	<0.001	YES	YES	GI:657528807	EF-hand calcium-binding domain-containing protein 10-like [Stegastes partitus]
c175303_g2_i1.m.78781	n.s.	<0.05	n.s.	<0.05	n.s.	n.s.	<0.05	n.s.	n.s.	n.s.	3	0.773743	<0.001	YES	YES	GI:657542991	mitochondrial antiviral-signaling protein isoform X1 [Stegastes partitus]
c175639_g1_i3.m.82842	n.s.	<0.05	n.s.	n.s.	n.s.	n.s.	<0.05	n.s.	<0.05	<0.05	4	0.198467	n.s.		YES	GI:657552491	bifunctional protein NCOAT isoform X2 [Stegastes partitus]
c177005_g1_i1.m.98686	n.s.	<0.05	n.s.	<0.001	n.s.	n.s.	<0.05	n.s.	n.s.	n.s.	3	0.81069	<0.001	YES	YES	no significant similarity found
c178130_g3_i1.m.112619	n.s.	<0.05	<0.05	<0.001	n.s.	<0.05	<0.05	n.s.	n.s.	n.s.	5	-0.865537	<0.001	YES	YES	no significant similarity found
c180565_g3_i4.m.145528	n.s.	<0.05	<0.05	<0.05	n.s.	<0.05	<0.05	n.s.	n.s.	n.s.	5	-0.825384	<0.001	YES	YES	no significant similarity found
c181556_g1_i7.m.160478	n.s.	<0.05	n.s.	<0.001	n.s.	n.s.	<0.05	n.s.	n.s.	<0.05	4	0.727419	<0.001	YES	YES	GI:348505807	COUP transcription factor 2-like isoformX2 [Oreochromis niloticus]
c182799_g1_i5.m.179709	n.s.	<0.05	<0.001	<0.001	n.s.	<0.05	<0.05	n.s.	n.s.	n.s.	5	-0.859337	<0.001	YES	YES	GI:657583881	interaptin-like, partial [Stegastes partitus]
c183141_g5_i2.m.185087	n.s.	<0.05	n.s.	n.s.	n.s.	n.s.	<0.05	n.s.	<0.05	<0.05	4	0.313575	n.s.		YES	GI:657538201	alsin-like [Stegastes partitus]
c165904_g1_i1.m.22394	<0.05	n.s.	<0.05	<0.001	n.s.	n.s.	<0.05	n.s.	n.s.	n.s.	4	-0.838156	<0.001	YES	YES	GI:657764175	homeodomain-interacting protein kinase 2-like [Cynoglossus semilaevis]
c168094_g1_i1.m.27562	<0.05	n.s.	n.s.	n.s.	n.s.	n.s.	<0.05	n.s.	n.s.	<0.05	3	-0.297877	n.s.		YES	GI:657546543	RNA-binding protein 40 [Stegastes partitus]
c168305_g2_i1.m.28288	<0.05	n.s.	<0.05	n.s.	n.s.	n.s.	<0.05	n.s.	n.s.	<0.05	4	-0.294621	n.s.		YES	GI:657595008	microfibrillar-associated protein 1 [Stegastes partitus]
c174857_g2_i2.m.74247	<0.05	n.s.	n.s.	n.s.	n.s.	n.s.	<0.05	n.s.	n.s.	n.s.	2	0.243123	n.s.		YES	GI:657569224	protocadherin-18 isoform X2 [Stegastes partitus]
c177085_g4_i3.m.99689	<0.05	n.s.	<0.05	n.s.	n.s.	n.s.	<0.05	n.s.	n.s.	<0.05	4	0.020908	n.s.		YES	GI:657537954	4F2 cell-surface antigen heavy chain-like [Stegastes partitus]
c177467_g1_i2.m.104495	<0.05	n.s.	<0.05	n.s.	n.s.	n.s.	<0.05	n.s.	n.s.	<0.001	4	-0.0338504	n.s.		YES	GI:657599319	AT-rich interactive domain-containing protein 3A-like [Stegastes partitus]
c179146_g3_i1.m.125963	<0.05	n.s.	n.s.	n.s.	n.s.	n.s.	<0.05	n.s.	n.s.	<0.05	3	-0.305199	n.s.		YES	GI:657558914	glycogen phosphorylase, muscle form [Stegastes partitus]
c179146_g3_i3.m.125970	<0.05	n.s.	<0.05	n.s.	n.s.	n.s.	<0.05	n.s.	n.s.	<0.05	4	-0.25359	n.s.		YES	GI:657558914	glycogen phosphorylase, muscle form [Stegastes partitus]
c180067_g1_i3.m.137980	<0.05	n.s.	<0.05	n.s.	n.s.	n.s.	<0.05	n.s.	n.s.	<0.05	4	0.145678	n.s.		YES	GI:554883273	c-Jun-amino-terminal kinase-interacting protein 1-like [Haplochromis burtoni]
c67452_g1_i1.m.3407	n.s.	n.s.	n.s.	<0.05	n.s.	n.s.	<0.05	n.s.	n.s.	n.s.	2	-0.738343	<0.001	YES		GI:657570385	serine/threonine-protein kinase DCLK3-like [Stegastes partitus]
c103320_g1_i1.m.4802	n.s.	n.s.	n.s.	<0.05	n.s.	n.s.	<0.05	n.s.	n.s.	n.s.	2	0.72512	<0.001	YES		GI:410925829	sodium channel protein type 5 subunit alpha-like [Takifugu rubripes]
c132534_g1_i1.m.8267	n.s.	n.s.	n.s.	<0.05	n.s.	n.s.	<0.05	n.s.	n.s.	n.s.	2	-0.702599	<0.001	YES		GI:542214786	radial spoke head 1 homolog [Oreochromis niloticus]
c150734_g4_i1.m.11984	n.s.	n.s.	n.s.	<0.05	n.s.	n.s.	<0.05	n.s.	<0.05	n.s.	3	0.707876	<0.001	YES		GI:554868025	paired box protein Pax-7-like [Haplochromis burtoni]
c151105_g2_i1.m.12069	n.s.	n.s.	n.s.	<0.05	n.s.	n.s.	<0.05	n.s.	n.s.	n.s.	2	0.723982	<0.001	YES		GI:657582398	myelin regulatory factor-like protein [Stegastes partitus]
c152490_g2_i1.m.12419	n.s.	n.s.	n.s.	<0.05	n.s.	n.s.	<0.05	n.s.	n.s.	n.s.	2	0.766435	<0.001	YES		GI:657595688	protein Wnt-9b [Stegastes partitus]
c153163_g1_i1.m.12621	n.s.	n.s.	n.s.	<0.05	n.s.	n.s.	<0.05	n.s.	n.s.	n.s.	2	-0.72116	<0.001	YES		GI:348510367	cytochrome b-c1 complex subunit 1, mitochondrial-like [Oreochromis niloticus]
c155501_g1_i1.m.13609	n.s.	n.s.	n.s.	<0.05	n.s.	n.s.	<0.05	n.s.	n.s.	n.s.	2	-0.79656	<0.001	YES	YES	GI:498990820	tetratricopeptide repeat protein 25-like isoform X1 [Maylandia zebra]
c155958_g2_i1.m.13841	n.s.	n.s.	n.s.	<0.05	n.s.	n.s.	<0.05	n.s.	n.s.	n.s.	2	-0.700792	<0.001	YES		GI:688566079	AMP deaminase 3-like isoform X5 [Danio rerio]
c156404_g1_i2.m.14053	n.s.	n.s.	n.s.	<0.05	n.s.	n.s.	<0.05	n.s.	n.s.	n.s.	2	-0.735782	<0.001	YES		GI:657567105	AMP deaminase 3 isoform X1 [Stegastes partitus]
c170362_g1_i1.m.37281	n.s.	n.s.	n.s.	n.s.	n.s.	n.s.	<0.05	n.s.	<0.05	<0.05	3	-0.358853	n.s.		YES	GI:657532862	dehydrogenase/reductase SDR family member 11 isoform X1 [Stegastes partitus]
c158384_g1_i2.m.15003	n.s.	n.s.	n.s.	<0.05	n.s.	n.s.	<0.05	n.s.	n.s.	n.s.	2	-0.79194	<0.001	YES		GI:657554526	uncharacterized protein C15orf26 homolog [Stegastes partitus]
c159357_g2_i1.m.15584	n.s.	n.s.	<0.05	<0.05	n.s.	<0.05	<0.05	n.s.	n.s.	n.s.	4	-0.752313	<0.001	YES	YES	GI:657583425	sperm flagellar protein 1 [Stegastes partitus]
c160494_g1_i2.m.16356	n.s.	n.s.	n.s.	<0.05	n.s.	n.s.	<0.05	n.s.	n.s.	n.s.	2	-0.708771	<0.001	YES		GI:657534379	la-related protein 6-like [Stegastes partitus]
c160637_g2_i1.m.16473	n.s.	n.s.	<0.05	<0.05	n.s.	n.s.	<0.05	n.s.	n.s.	n.s.	3	-0.776156	<0.001	YES		GI:657523039	probable ATP-dependent DNA helicase HFM1 [Stegastes partitus]
c160759_g1_i1.m.16569	n.s.	n.s.	n.s.	<0.001	n.s.	n.s.	<0.05	n.s.	<0.001	<0.001	4	0.65019	<0.05		YES	GI:657556957	uncharacterized protein LOC103359263 isoform X1 [Stegastes partitus]
c161540_g1_i2.m.17091	n.s.	n.s.	n.s.	<0.05	n.s.	n.s.	<0.05	n.s.	n.s.	n.s.	2	-0.748024	<0.001	YES		GI:657563777	sperm-tail PG-rich repeat-containing protein 2 [Stegastes partitus]
c162181_g3_i1.m.17572	n.s.	n.s.	n.s.	<0.05	n.s.	n.s.	<0.05	n.s.	n.s.	n.s.	2	0.752235	<0.001	YES		GI:657594712	anthrax toxin receptor 1-like [Stegastes partitus]
c163911_g1_i1.m.19390	n.s.	n.s.	<0.05	<0.05	n.s.	<0.05	<0.05	n.s.	n.s.	n.s.	4	-0.794125	<0.001	YES	YES	GI:657577818	dynein assembly factor 1, axonemal [Stegastes partitus]
c163920_g1_i2.m.19408	n.s.	n.s.	n.s.	<0.05	n.s.	n.s.	<0.05	n.s.	n.s.	n.s.	2	0.746936	<0.001	YES		GI:657550627	sialate O-acetylesterase [Stegastes partitus]
c164085_g1_i2.m.19618	n.s.	n.s.	<0.05	<0.05	n.s.	<0.05	<0.05	n.s.	n.s.	n.s.	4	-0.734678	<0.001	YES		GI:542193419	ropporin-1-like protein-like isoform X2 [Oreochromis niloticus]
c164375_g1_i4.m.19956	n.s.	n.s.	n.s.	<0.05	n.s.	n.s.	<0.05	n.s.	n.s.	n.s.	2	-0.749813	<0.001	YES		GI:657525193	leucine-rich repeat-containing protein 71 [Stegastes partitus]
c164413_g1_i1.m.20007	n.s.	n.s.	<0.05	<0.001	n.s.	<0.05	<0.05	n.s.	n.s.	n.s.	4	-0.897666	<0.001	YES	YES	GI:542240151	uncharacterized protein LOC102081900 isoform X1 [Oreochromis niloticus]
c164778_g1_i1.m.20593	n.s.	n.s.	n.s.	<0.05	n.s.	n.s.	<0.05	n.s.	n.s.	<0.05	3	0.703373	<0.001	YES	YES	GI:657593819	forkhead box protein L2 [Stegastes partitus]
c164839_g1_i1.m.20688	n.s.	n.s.	<0.05	<0.001	n.s.	<0.05	<0.05	n.s.	n.s.	n.s.	4	-0.859177	<0.001	YES	YES	GI:657590317	armadillo repeat-containing protein 3 [Stegastes partitus]
c165066_g5_i5.m.20957	n.s.	n.s.	<0.05	<0.05	n.s.	n.s.	<0.05	n.s.	n.s.	n.s.	3	-0.766286	<0.001	YES		GI:498976869	transcription factor AP-2-epsilon-like isoform X1 [Maylandia zebra]
c165151_g1_i1.m.21125	n.s.	n.s.	<0.001	<0.001	n.s.	<0.05	<0.05	n.s.	<0.05	n.s.	5	-0.888982	<0.001	YES	YES	GI:657760762	dynein heavy chain 6, axonemal-like [Cynoglossus semilaevis]
c165183_g1_i1.m.21174	n.s.	n.s.	<0.05	<0.001	n.s.	n.s.	<0.05	n.s.	n.s.	n.s.	3	-0.825828	<0.001	YES	YES	GI:542264169	myosin-11-like [Oreochromis niloticus]
c165239_g2_i2.m.21294	n.s.	n.s.	n.s.	<0.05	n.s.	n.s.	<0.05	n.s.	n.s.	n.s.	2	0.755385	<0.001	YES		GI:657523358	serine palmitoyltransferase 3 [Stegastes partitus]
c165298_g1_i3.m.21417	n.s.	n.s.	n.s.	<0.05	n.s.	n.s.	<0.05	n.s.	n.s.	n.s.	2	0.700836	<0.001	YES		GI:657585596	TBC1 domain family member 10A-like [Stegastes partitus]
c165393_g1_i1.m.21608	n.s.	n.s.	n.s.	<0.05	n.s.	n.s.	<0.05	n.s.	n.s.	n.s.	2	0.72825	<0.001	YES		GI:657551377	72 kDa type IV collagenase [Stegastes partitus]
c165644_g1_i1.m.22009	n.s.	n.s.	n.s.	<0.05	n.s.	n.s.	<0.05	n.s.	<0.05	<0.05	4	-0.549972	<0.05		YES	GI:657592786	probable ATP-dependent RNA helicase DDX43 [Stegastes partitus]
c165771_g1_i3.m.22201	n.s.	n.s.	n.s.	<0.05	n.s.	n.s.	<0.05	n.s.	<0.05	n.s.	3	-0.765381	<0.001	YES		GI:617414325	RNA-binding protein with serine-rich domain 1 [Poecilia formosa]
c166006_g1_i2.m.22542	n.s.	n.s.	n.s.	<0.05	n.s.	n.s.	<0.05	n.s.	n.s.	n.s.	2	-0.694549	<0.001	YES		GI:657562852	glycine amidinotransferase, mitochondrial [Stegastes partitus]
c166470_g1_i1.m.23482	n.s.	n.s.	n.s.	<0.05	n.s.	n.s.	<0.05	n.s.	n.s.	n.s.	2	-0.737013	<0.001	YES		GI:499037654	TBC1 domain family member 10B-like [Maylandia zebra]
c166690_g5_i2.m.23964	n.s.	n.s.	n.s.	<0.05	n.s.	n.s.	<0.05	n.s.	<0.05	n.s.	3	-0.725546	<0.001	YES		GI:657545252	homeobox protein zampogna-like [Stegastes partitus]
c166740_g1_i1.m.24052	n.s.	n.s.	n.s.	<0.05	n.s.	n.s.	<0.05	n.s.	n.s.	n.s.	2	-0.690833	<0.001	YES		GI:657563975	SWI/SNF-related matrix-associated actin-dependent regulator of chromatin subfamily B member 1 [Stegastes partitus]
c167008_g1_i1.m.24642	n.s.	n.s.	n.s.	<0.001	n.s.	n.s.	<0.05	n.s.	<0.001	<0.05	4	0.659077	<0.05		YES	GI:657548280	group 3 secretory phospholipase A2-like [Stegastes partitus]
c167195_g1_i1.m.25081	n.s.	n.s.	<0.05	<0.05	n.s.	n.s.	<0.05	n.s.	n.s.	n.s.	3	-0.808847	<0.001	YES		GI:542215525	voltage-dependent T-type calcium channel subunit alpha-1H-like isoform X2 [Oreochromis niloticus]
c167378_g1_i1.m.25592	n.s.	n.s.	n.s.	<0.05	n.s.	n.s.	<0.05	n.s.	n.s.	n.s.	2	-0.710585	<0.001	YES		GI:348532057	2-oxoisovalerate dehydrogenase subunit beta, mitochondrial-like [Oreochromis niloticus]
c167629_g7_i1.m.26301	n.s.	n.s.	n.s.	<0.001	n.s.	n.s.	<0.05	n.s.	<0.05	n.s.	3	-0.784965	<0.001	YES	YES	GI:657594167	prolyl endopeptidase [Stegastes partitus]
c167695_g1_i2.m.26469	n.s.	n.s.	<0.05	<0.001	n.s.	<0.05	<0.05	n.s.	n.s.	n.s.	4	-0.840377	<0.001	YES	YES	GI:657568872	intracellular protein transport protein USO1-like [Stegastes partitus]
c167912_g1_i4.m.27037	n.s.	n.s.	n.s.	<0.05	n.s.	n.s.	<0.05	n.s.	<0.05	n.s.	3	-0.780615	<0.001	YES	YES	GI:657531618	testis-expressed sequence 11 protein [Stegastes partitus]
c168033_g1_i1.m.27383	n.s.	n.s.	n.s.	<0.05	n.s.	n.s.	<0.05	n.s.	n.s.	<0.05	3	0.682612	<0.001	YES	YES	no significant similarity found
c168138_g1_i1.m.27696	n.s.	n.s.	n.s.	<0.05	n.s.	n.s.	<0.05	n.s.	n.s.	n.s.	2	-0.740373	<0.001	YES		GI:657569730	MORN repeat-containing protein 5 [Stegastes partitus]
c168193_g1_i1.m.27887	n.s.	n.s.	n.s.	<0.05	n.s.	n.s.	<0.05	n.s.	n.s.	n.s.	2	-0.724032	<0.001	YES		GI:498979807	alpha-synuclein-like [Maylandia zebra]
c168233_g1_i1.m.28015	n.s.	n.s.	n.s.	<0.05	n.s.	<0.05	<0.05	n.s.	n.s.	n.s.	3	-0.765669	<0.001	YES		GI:657526581	coiled-coil domain-containing protein 151-like [Stegastes partitus]
c168254_g2_i6.m.28102	n.s.	n.s.	n.s.	<0.05	n.s.	n.s.	<0.05	n.s.	n.s.	n.s.	2	-0.712101	<0.001	YES		GI:657577189	protein DENND6B [Stegastes partitus]
c168373_g2_i1.m.28537	n.s.	n.s.	n.s.	<0.05	n.s.	n.s.	<0.05	n.s.	n.s.	n.s.	2	-0.764581	<0.001	YES		GI:657523534	tetraspanin-6 [Stegastes partitus]
c168483_g4_i4.m.28859	n.s.	n.s.	n.s.	<0.05	n.s.	n.s.	<0.05	n.s.	n.s.	n.s.	2	-0.736239	<0.001	YES		GI:657576180	DNA topoisomerase 1-like [Stegastes partitus]
c168497_g1_i2.m.28952	n.s.	n.s.	n.s.	<0.05	n.s.	n.s.	<0.05	n.s.	n.s.	n.s.	2	-0.697533	<0.001	YES		GI:658918852	metabotropic glutamate receptor 8 isoform X2 [Poecilia reticulata]
c168959_g1_i2.m.30652	n.s.	n.s.	n.s.	<0.001	n.s.	n.s.	<0.05	n.s.	n.s.	n.s.	2	0.80112	<0.001	YES	YES	GI:657522539	leucine-rich repeat-containing protein 8D-like [Stegastes partitus]
c169038_g1_i4.m.30985	n.s.	n.s.	n.s.	<0.05	n.s.	n.s.	<0.05	n.s.	n.s.	n.s.	2	-0.722168	<0.001	YES		GI:348501019	zinc finger protein Gfi-1-like isoform X1 [Oreochromis niloticus]
c169074_g1_i1.m.31160	n.s.	n.s.	n.s.	<0.05	n.s.	n.s.	<0.05	n.s.	n.s.	n.s.	2	0.746344	<0.001	YES		GI:657575854	transcription factor MafB [Stegastes partitus]
c169135_g5_i1.m.31449	n.s.	n.s.	n.s.	<0.05	n.s.	n.s.	<0.05	n.s.	n.s.	n.s.	2	-0.776146	<0.001	YES		GI:657560301	speriolin-like protein [Stegastes partitus]
c169143_g1_i3.m.31501	n.s.	n.s.	n.s.	<0.05	n.s.	n.s.	<0.05	n.s.	n.s.	<0.05	3	0.781701	<0.001	YES	YES	GI:657568218	biglycan [Stegastes partitus]
c169282_g2_i1.m.32067	n.s.	n.s.	n.s.	<0.001	n.s.	n.s.	<0.05	n.s.	n.s.	n.s.	2	-0.835108	<0.001	YES	YES	GI:657592106	EF-hand domain-containing protein 1 [Stegastes partitus]
c169551_g1_i1.m.33194	n.s.	n.s.	n.s.	<0.05	n.s.	n.s.	<0.05	n.s.	n.s.	n.s.	2	-0.737657	<0.001	YES		GI:657567519	stromal membrane-associated protein 1-like [Stegastes partitus]
c169588_g1_i1.m.33380	n.s.	n.s.	n.s.	<0.05	n.s.	<0.05	<0.05	n.s.	n.s.	n.s.	3	0.692857	<0.001	YES		no significant similarity found
c169623_g4_i1.m.33510	n.s.	n.s.	n.s.	<0.05	n.s.	n.s.	<0.05	n.s.	n.s.	n.s.	2	0.737902	<0.001	YES		GI:542187598	ubiquitin carboxyl-terminal hydrolase 43-like isoform X1 [Oreochromis niloticus]
c169750_g1_i1.m.34111	n.s.	n.s.	n.s.	n.s.	n.s.	n.s.	<0.05	n.s.	<0.05	<0.05	3	0.31628	n.s.		YES	GI:657529717	barH-like 2 homeobox protein [Stegastes partitus]
c169935_g2_i8.m.35036	n.s.	n.s.	n.s.	<0.05	n.s.	n.s.	<0.05	n.s.	n.s.	n.s.	2	-0.77583	<0.001	YES		GI:542190588	coiled-coil domain-containing protein 79-like isoform X1 [Oreochromis niloticus]
c169972_g2_i1.m.35191	n.s.	n.s.	n.s.	<0.05	n.s.	n.s.	<0.05	n.s.	n.s.	<0.05	3	-0.522685	<0.05		YES	GI:657582522	protein SDA1 homolog [Stegastes partitus]
c169987_g2_i1.m.35256	n.s.	n.s.	<0.05	<0.001	n.s.	<0.05	<0.05	n.s.	n.s.	n.s.	4	-0.873038	<0.001	YES	YES	GI:657586651	serine/threonine-protein kinase Nek10 [Stegastes partitus]
c170240_g1_i3.m.36526	n.s.	n.s.	n.s.	<0.05	n.s.	n.s.	<0.05	n.s.	n.s.	<0.05	3	-0.594088	<0.05		YES	GI:657579972	UPF0586 protein C9orf41 homolog [Stegastes partitus]
c170295_g7_i3.m.36951	n.s.	n.s.	n.s.	<0.05	n.s.	n.s.	<0.05	n.s.	<0.05	n.s.	3	-0.658216	<0.05		YES	GI:542201976	scavenger receptor cysteine-rich type 1 protein M160-like [Oreochromis niloticus]
c170303_g1_i1.m.37012	n.s.	n.s.	<0.05	<0.001	n.s.	n.s.	<0.05	n.s.	n.s.	n.s.	3	-0.863152	<0.001	YES	YES	GI:542221649	dynein heavy chain 7, axonemal isoform X3 [Oreochromis niloticus]
c170322_g2_i1.m.37103	n.s.	n.s.	n.s.	<0.05	n.s.	n.s.	<0.05	n.s.	n.s.	n.s.	2	-0.690123	<0.001	YES		GI:657553713	mediator of RNA polymerase II transcription subunit 17 [Stegastes partitus]
c170343_g2_i3.m.37219	n.s.	n.s.	n.s.	n.s.	n.s.	n.s.	<0.05	n.s.	n.s.	<0.05	2	-0.464983	<0.05		YES	GI:657531054	digestive organ expansion factor homolog [Stegastes partitus]
c170344_g1_i1.m.37223	n.s.	n.s.	<0.05	<0.05	n.s.	<0.05	<0.05	n.s.	n.s.	n.s.	4	-0.814764	<0.001	YES	YES	GI:657575951	WD repeat-containing protein 65 [Stegastes partitus]
c170483_g1_i1.m.38076	n.s.	n.s.	n.s.	<0.05	n.s.	n.s.	<0.05	n.s.	n.s.	n.s.	2	-0.745805	<0.001	YES		GI:657560522	endothelin-1-like isoform X1 [Stegastes partitus]
c170583_g8_i4.m.38772	n.s.	n.s.	n.s.	<0.05	n.s.	n.s.	<0.05	n.s.	n.s.	n.s.	2	-0.771073	<0.001	YES		GI:657569902	protein lin-7 homolog B [Stegastes partitus]
c170768_g2_i3.m.39905	n.s.	n.s.	n.s.	n.s.	n.s.	<0.05	<0.05	n.s.	n.s.	n.s.	2	-0.704908	<0.001	YES		GI:657532198	splicing factor 3A subunit 1 [Stegastes partitus]
c170771_g1_i2.m.39917	n.s.	n.s.	n.s.	<0.05	n.s.	n.s.	<0.05	n.s.	n.s.	n.s.	2	-0.721866	<0.001	YES		GI:657579749	lariat debranching enzyme [Stegastes partitus]
c171088_g1_i2.m.41988	n.s.	n.s.	n.s.	<0.05	n.s.	n.s.	<0.05	n.s.	<0.05	n.s.	3	0.681766	<0.001	YES		GI:348530504	C-type lectin domain family 4 member F-like [Oreochromis niloticus]
c171089_g1_i1.m.41994	n.s.	n.s.	<0.05	<0.001	n.s.	n.s.	<0.05	n.s.	n.s.	n.s.	3	-0.873223	<0.001	YES	YES	GI:657595410	coiled-coil domain-containing protein 42A-like [Stegastes partitus]
c171221_g1_i4.m.42744	n.s.	n.s.	n.s.	<0.05	n.s.	n.s.	<0.05	n.s.	<0.05	n.s.	3	-0.718944	<0.001	YES		GI:657563903	galactocerebrosidase isoform X1 [Stegastes partitus]
c171375_g1_i1.m.43707	n.s.	n.s.	n.s.	<0.05	n.s.	n.s.	<0.05	n.s.	n.s.	n.s.	2	-0.682908	<0.001	YES		GI:657547969	methionine--tRNA ligase, cytoplasmic isoform X1 [Stegastes partitus]
c171395_g8_i1.m.43913	n.s.	n.s.	n.s.	<0.05	n.s.	n.s.	<0.05	n.s.	n.s.	n.s.	2	0.708753	<0.001	YES		GI:657542595	zinc finger MIZ domain-containing protein 1-like isoform X3 [Stegastes partitus]
c171461_g2_i1.m.44388	n.s.	n.s.	n.s.	<0.05	n.s.	n.s.	<0.05	n.s.	n.s.	n.s.	2	-0.68955	<0.001	YES		GI:542241265	histone deacetylase 2-like isoform X1 [Oreochromis niloticus]
c171480_g1_i1.m.44492	n.s.	n.s.	n.s.	<0.05	n.s.	n.s.	<0.05	n.s.	n.s.	n.s.	2	0.679979	<0.001	YES		GI:657531329	rho GTPase-activating protein 10 isoform X1 [Stegastes partitus]
c171651_g1_i2.m.45794	n.s.	n.s.	n.s.	<0.05	n.s.	n.s.	<0.05	n.s.	n.s.	n.s.	2	-0.684507	<0.001	YES		GI:657532317	piwi-like protein 1 [Stegastes partitus]
c171885_g1_i2.m.47521	n.s.	n.s.	n.s.	<0.05	n.s.	n.s.	<0.05	n.s.	n.s.	n.s.	2	-0.770611	<0.001	YES	YES	GI:260783347	hypothetical protein BRAFLDRAFT_105734 [Branchiostoma floridae]
c171958_g1_i1.m.48115	n.s.	n.s.	n.s.	<0.001	n.s.	n.s.	<0.05	n.s.	<0.05	<0.05	4	-0.740992	<0.001	YES	YES	GI:657586097	dihydropyrimidine dehydrogenase [NADP(+)] [Stegastes partitus]
c172225_g3_i2.m.50076	n.s.	n.s.	n.s.	<0.05	n.s.	n.s.	<0.05	n.s.	n.s.	n.s.	2	0.701184	<0.001	YES		GI:657547531	non-muscle caldesmon-like [Stegastes partitus]
c172373_g3_i1.m.51158	n.s.	n.s.	n.s.	<0.05	n.s.	n.s.	<0.05	n.s.	n.s.	n.s.	2	-0.739329	<0.001	YES		GI:657589436	zinc transporter ZIP8 [Stegastes partitus]
c172373_g3_i2.m.51162	n.s.	n.s.	n.s.	<0.05	n.s.	n.s.	<0.05	n.s.	n.s.	n.s.	2	-0.742851	<0.001	YES		GI:657589436	zinc transporter ZIP8 [Stegastes partitus]
c172402_g9_i2.m.51371	n.s.	n.s.	n.s.	<0.05	n.s.	n.s.	<0.05	n.s.	n.s.	n.s.	2	0.694439	<0.001	YES		GI:657579167	zinc finger and BTB domain-containing protein 17 [Stegastes partitus]
c172619_g1_i1.m.53428	n.s.	n.s.	n.s.	<0.05	n.s.	n.s.	<0.05	n.s.	n.s.	n.s.	2	0.71774	<0.001	YES		GI:657587417	complement C1q subcomponent subunit C-like [Stegastes partitus]
c172732_g2_i1.m.54506	n.s.	n.s.	n.s.	<0.05	n.s.	n.s.	<0.05	n.s.	n.s.	n.s.	2	-0.702162	<0.001	YES		GI:542173658	UBX domain-containing protein 1-like isoform X1 [Oreochromis niloticus]
c172796_g2_i1.m.55126	n.s.	n.s.	n.s.	<0.05	n.s.	n.s.	<0.05	n.s.	n.s.	n.s.	2	0.778195	<0.001	YES		GI:657536049	WAP four-disulfide core domain protein 1 [Stegastes partitus]
c172832_g8_i2.m.55425	n.s.	n.s.	<0.05	<0.05	n.s.	<0.05	<0.05	n.s.	n.s.	n.s.	4	-0.827948	<0.001	YES	YES	GI:657534110	coiled-coil domain-containing protein 30-like [Stegastes partitus]
c172837_g4_i3.m.55513	n.s.	n.s.	n.s.	<0.05	n.s.	n.s.	<0.05	n.s.	n.s.	n.s.	2	-0.763435	<0.001	YES		GI:657542273	coiled-coil domain-containing protein 173 [Stegastes partitus]
c172946_g1_i1.m.56535	n.s.	n.s.	n.s.	<0.05	n.s.	n.s.	<0.05	n.s.	n.s.	n.s.	2	-0.697355	<0.001	YES		GI:348521224	nuclear pore complex protein Nup107 [Oreochromis niloticus]
c173012_g1_i1.m.57009	n.s.	n.s.	n.s.	<0.05	n.s.	n.s.	<0.05	n.s.	n.s.	n.s.	2	0.746016	<0.001	YES		GI:657586672	transient receptor potential cation channel subfamily A member 1-like [Stegastes partitus]
c173177_g3_i1.m.58341	n.s.	n.s.	n.s.	n.s.	n.s.	<0.05	<0.05	n.s.	n.s.	n.s.	2	-0.629898	<0.05		YES	GI:657541032	eukaryotic translation initiation factor 5 [Stegastes partitus]
c173195_g2_i3.m.58506	n.s.	n.s.	n.s.	<0.001	n.s.	n.s.	<0.05	n.s.	<0.05	<0.05	4	-0.696069	<0.001	YES	YES	GI:617504494	protein CIP2A [Poecilia formosa]
c173228_g1_i1.m.58915	n.s.	n.s.	n.s.	<0.05	n.s.	n.s.	<0.05	n.s.	n.s.	n.s.	2	0.684117	<0.001	YES		GI:657539631	A disintegrin and metalloproteinase with thrombospondin motifs 2-like [Stegastes partitus]
c173230_g2_i3.m.58948	n.s.	n.s.	n.s.	<0.05	n.s.	n.s.	<0.05	n.s.	n.s.	n.s.	2	-0.681007	<0.001	YES		GI:657594522	probable ATP-dependent RNA helicase DHX37 [Stegastes partitus]
c173258_g2_i1.m.59266	n.s.	n.s.	n.s.	<0.001	n.s.	n.s.	<0.05	n.s.	n.s.	n.s.	2	0.787178	<0.001	YES	YES	GI:657559377	5-hydroxytryptamine receptor 1D [Stegastes partitus]
c173272_g3_i2.m.59398	n.s.	n.s.	n.s.	<0.001	n.s.	n.s.	<0.05	n.s.	n.s.	<0.05	3	-0.65119	<0.05		YES	GI:657576328	zinc finger protein 341 [Stegastes partitus]
c173329_g2_i1.m.59798	n.s.	n.s.	n.s.	<0.05	n.s.	n.s.	<0.05	n.s.	<0.05	<0.05	4	0.726511	<0.001	YES	YES	GI:657596956	protocadherin gamma-C5-like isoform X4 [Stegastes partitus]
c173396_g6_i2.m.60508	n.s.	n.s.	<0.05	<0.05	n.s.	<0.05	<0.05	n.s.	n.s.	n.s.	4	-0.737133	<0.001	YES		GI:657573030	metabotropic glutamate receptor 8 [Stegastes partitus]
c173435_g3_i1.m.60759	n.s.	n.s.	n.s.	<0.05	n.s.	n.s.	<0.05	n.s.	n.s.	n.s.	2	-0.770888	<0.001	YES		GI:657552537	calponin homology domain-containing protein DDB_G0272472-like [Stegastes partitus]
c173453_g2_i2.m.60926	n.s.	n.s.	n.s.	<0.05	n.s.	n.s.	<0.05	n.s.	n.s.	<0.05	3	-0.540894	<0.05		YES	GI:657577402	arginine/serine-rich protein PNISR-like [Stegastes partitus]
c173469_g1_i3.m.61085	n.s.	n.s.	n.s.	<0.05	n.s.	n.s.	<0.05	n.s.	n.s.	n.s.	2	-0.825413	<0.001	YES	YES	GI:657563940	adenylate kinase 7 [Stegastes partitus]
c173469_g2_i2.m.61087	n.s.	n.s.	n.s.	<0.05	n.s.	n.s.	<0.05	n.s.	n.s.	n.s.	2	-0.768268	<0.001	YES		GI:657563940	adenylate kinase 7 [Stegastes partitus]
c173483_g3_i2.m.61299	n.s.	n.s.	n.s.	n.s.	n.s.	n.s.	<0.05	n.s.	n.s.	n.s.	1	0.679651	<0.001	YES		GI:657599243	nuclear factor erythroid 2-related factor 2 [Stegastes partitus]
c173865_g8_i2.m.64622	n.s.	n.s.	n.s.	<0.05	n.s.	n.s.	<0.05	n.s.	n.s.	n.s.	2	0.70621	<0.001	YES		GI:657546596	olfactomedin-4-like isoform X1 [Stegastes partitus]
c173879_g1_i3.m.64754	n.s.	n.s.	n.s.	<0.05	n.s.	n.s.	<0.05	n.s.	n.s.	n.s.	2	-0.724329	<0.001	YES		GI:657540221	importin-4 [Stegastes partitus]
c173883_g5_i1.m.64798	n.s.	n.s.	n.s.	<0.05	n.s.	n.s.	<0.05	n.s.	n.s.	n.s.	2	0.777545	<0.001	YES		GI:657585670	integral membrane protein GPR155 [Stegastes partitus]
c173889_g1_i1.m.64891	n.s.	n.s.	n.s.	<0.05	n.s.	n.s.	<0.05	n.s.	n.s.	n.s.	2	0.682514	<0.001	YES		GI:657751466	tyrosine-protein phosphatase non-receptor type 14 [Cynoglossus semilaevis]
c173889_g7_i1.m.64896	n.s.	n.s.	n.s.	<0.05	n.s.	n.s.	<0.05	n.s.	n.s.	n.s.	2	0.714352	<0.001	YES		GI:657527476	bromodomain and PHD finger-containing protein 3-like isoform X1 [Stegastes partitus]
c173891_g1_i2.m.64928	n.s.	n.s.	<0.05	<0.001	n.s.	<0.05	<0.05	n.s.	n.s.	n.s.	4	-0.859069	<0.001	YES	YES	GI:542194658	uncharacterized protein LOC100709605 isoform X1 [Oreochromis niloticus]
c174039_g3_i6.m.66107	n.s.	n.s.	n.s.	<0.05	n.s.	n.s.	<0.05	n.s.	<0.05	<0.05	4	-0.570398	<0.05		YES	GI:657557057	uncharacterized protein LOC103359283 isoform X1 [Stegastes partitus]
c174166_g5_i1.m.67469	n.s.	n.s.	<0.05	<0.05	n.s.	<0.05	<0.05	n.s.	n.s.	n.s.	4	-0.805323	<0.001	YES	YES	GI:657597594	ciliogenesis-associated TTC17-interacting protein [Stegastes partitus]
c174193_g4_i2.m.67805	n.s.	n.s.	n.s.	<0.05	n.s.	n.s.	<0.05	n.s.	n.s.	<0.05	3	-0.645572	<0.05		YES	GI:657531766	nuclear RNA export factor 1 [Stegastes partitus]
c174224_g2_i1.m.68130	n.s.	n.s.	n.s.	<0.05	n.s.	n.s.	<0.05	n.s.	n.s.	n.s.	2	0.702005	<0.001	YES		GI:657565770	E3 UFM1-protein ligase 1 [Stegastes partitus]
c174356_g1_i3.m.69388	n.s.	n.s.	n.s.	<0.05	n.s.	n.s.	<0.05	n.s.	n.s.	n.s.	2	0.689094	<0.001	YES		GI:657532466	protein FAM83H [Stegastes partitus]
c174414_g5_i1.m.69932	n.s.	n.s.	n.s.	<0.05	n.s.	n.s.	<0.05	n.s.	n.s.	<0.05	3	0.717236	<0.001	YES		GI:193795858	apolipoprotein E [Oplegnathus fasciatus]
c174493_g1_i1.m.70950	n.s.	n.s.	n.s.	<0.05	n.s.	n.s.	<0.05	n.s.	n.s.	<0.05	3	0.710524	<0.001	YES		GI:657557859	fibronectin-like isoform X3 [Stegastes partitus]
c174532_g1_i1.m.71298	n.s.	n.s.	n.s.	<0.001	n.s.	n.s.	<0.05	n.s.	n.s.	n.s.	2	0.78381	<0.001	YES	YES	GI:657595949	cholesterol 7-alpha-monooxygenase [Stegastes partitus]
c174603_g1_i1.m.71918	n.s.	n.s.	n.s.	<0.05	n.s.	<0.05	<0.05	n.s.	n.s.	n.s.	3	-0.724587	<0.001	YES		GI:657600214	pentatricopeptide repeat-containing protein At3g09650, chloroplastic-like, partial [Stegastes partitus]
c174619_g2_i2.m.72077	n.s.	n.s.	n.s.	<0.05	n.s.	n.s.	<0.05	n.s.	n.s.	n.s.	2	-0.681369	<0.001	YES		GI:499018707	cytosolic non-specific dipeptidase-like isoform X2 [Maylandia zebra]
c174941_g2_i6.m.75137	n.s.	n.s.	<0.05	<0.05	n.s.	<0.05	<0.05	n.s.	n.s.	n.s.	4	-0.812056	<0.001	YES	YES	GI:657577653	WD repeat-containing protein 66 [Stegastes partitus]
c175077_g2_i1.m.76525	n.s.	n.s.	<0.05	<0.001	n.s.	n.s.	<0.05	n.s.	<0.05	n.s.	4	-0.893203	<0.001	YES	YES	no significant similarity found
c175142_g1_i1.m.77239	n.s.	n.s.	n.s.	<0.05	n.s.	n.s.	<0.05	n.s.	n.s.	n.s.	2	-0.804149	<0.001	YES		GI:657574786	uncharacterized protein C7orf63 homolog [Stegastes partitus]
c175171_g5_i1.m.77453	n.s.	n.s.	n.s.	<0.05	n.s.	n.s.	<0.05	n.s.	<0.05	n.s.	3	-0.695471	<0.001	YES		GI:657588069	kelch-like protein 10 [Stegastes partitus]
c175207_g2_i2.m.77868	n.s.	n.s.	<0.05	<0.05	n.s.	n.s.	<0.05	n.s.	<0.05	<0.001	5	0.348973	n.s.		YES	GI:657571783	syntaxin-binding protein 5-like isoform X6 [Stegastes partitus]
c175307_g1_i2.m.78813	n.s.	n.s.	n.s.	<0.05	n.s.	n.s.	<0.05	n.s.	n.s.	n.s.	2	-0.682315	<0.001	YES		GI:657596573	vacuolar protein sorting-associated protein 45-like [Stegastes partitus]
c175384_g1_i1.m.79903	n.s.	n.s.	n.s.	<0.05	n.s.	n.s.	<0.05	n.s.	n.s.	n.s.	2	0.732355	<0.001	YES		GI:657531480	transcription factor MafG [Stegastes partitus]
c175404_g2_i2.m.80134	n.s.	n.s.	n.s.	n.s.	n.s.	n.s.	<0.05	n.s.	n.s.	n.s.	1	-0.697037	<0.001	YES		GI:657595897	MORN repeat-containing protein 3 [Stegastes partitus]
c175498_g4_i3.m.81291	n.s.	n.s.	n.s.	<0.05	n.s.	n.s.	<0.05	n.s.	<0.001	<0.05	4	0.501664	<0.05		YES	GI:499049060	actin filament-associated protein 1-like isoform X1 [Maylandia zebra]
c175558_g2_i5.m.81947	n.s.	n.s.	<0.05	<0.001	n.s.	<0.05	<0.05	n.s.	n.s.	n.s.	4	-0.857288	<0.001	YES	YES	GI:542213551	WD repeat-containing protein 93-like isoform X2 [Oreochromis niloticus]
c175614_g1_i4.m.82587	n.s.	n.s.	<0.05	<0.001	n.s.	<0.05	<0.05	n.s.	n.s.	n.s.	4	-0.852076	<0.001	YES	YES	GI:657568554	uncharacterized protein KIAA1377 homolog [Stegastes partitus]
c175674_g3_i1.m.83185	n.s.	n.s.	n.s.	<0.05	n.s.	n.s.	<0.05	n.s.	n.s.	n.s.	2	-0.790398	<0.001	YES	YES	GI:551520341	meiotic recombination protein DMC1/LIM15 homolog [Xiphophorus maculatus]
c175773_g1_i1.m.84450	n.s.	n.s.	n.s.	<0.05	n.s.	n.s.	<0.05	n.s.	n.s.	n.s.	2	-0.713938	<0.001	YES		GI:657566984	KAT8 regulatory NSL complex subunit 3 isoform X3 [Stegastes partitus]
c175773_g1_i2.m.84454	n.s.	n.s.	n.s.	<0.05	n.s.	n.s.	<0.05	n.s.	n.s.	n.s.	2	-0.7703	<0.001	YES		GI:657566984	KAT8 regulatory NSL complex subunit 3 isoform X3 [Stegastes partitus]
c175779_g2_i2.m.84531	n.s.	n.s.	n.s.	<0.001	n.s.	n.s.	<0.05	n.s.	n.s.	<0.05	3	0.674566	<0.05		YES	GI:657548754	myomegalin-like [Stegastes partitus]
c175929_g5_i1.m.86301	n.s.	n.s.	<0.05	<0.001	n.s.	n.s.	<0.05	n.s.	n.s.	n.s.	3	-0.856242	<0.001	YES	YES	GI:317419677	Tubulin polyglutamylase ttll6 [Dicentrarchus labrax]
c176022_g3_i3.m.87152	n.s.	n.s.	<0.05	<0.05	n.s.	n.s.	<0.05	n.s.	<0.05	<0.001	5	0.394407	n.s.		YES	GI:348534194	metalloproteinase inhibitor 4-like [Oreochromis niloticus]
c176158_g4_i1.m.88582	n.s.	n.s.	n.s.	<0.05	n.s.	n.s.	<0.05	n.s.	n.s.	n.s.	2	-0.713983	<0.001	YES		GI:657589685	mini-chromosome maintenance complex-binding protein [Stegastes partitus]
c176169_g3_i9.m.88757	n.s.	n.s.	n.s.	<0.05	n.s.	n.s.	<0.05	n.s.	n.s.	n.s.	2	-0.74331	<0.001	YES		GI:617447451	CXXC-type zinc finger protein 4-like [Poecilia formosa]
c176175_g1_i2.m.88828	n.s.	n.s.	n.s.	<0.05	n.s.	n.s.	<0.05	n.s.	<0.05	<0.05	4	0.606465	<0.05		YES	GI:657524084	transmembrane protein 189-like [Stegastes partitus]
c176182_g7_i2.m.88921	n.s.	n.s.	n.s.	<0.05	n.s.	n.s.	<0.05	n.s.	n.s.	<0.05	3	0.50417	<0.05		YES	GI:657523661	ETS-related transcription factor Elf-4-like isoform X2 [Stegastes partitus]
c176192_g1_i2.m.88998	n.s.	n.s.	n.s.	<0.05	n.s.	n.s.	<0.05	n.s.	n.s.	n.s.	2	0.716745	<0.001	YES		GI:657549385	MAGUK p55 subfamily member 7 [Stegastes partitus]
c176304_g1_i1.m.90379	n.s.	n.s.	n.s.	<0.05	n.s.	n.s.	<0.05	n.s.	n.s.	n.s.	2	-0.753379	<0.001	YES		GI:556954246	axonemal dynein light intermediate polypeptide 1 [Latimeria chalumnae]
c176374_g5_i2.m.91051	n.s.	n.s.	n.s.	<0.05	n.s.	n.s.	<0.05	n.s.	<0.05	n.s.	3	-0.672605	<0.05		YES	GI:657563250	splicing factor, suppressor of white-apricot homolog isoform X2 [Stegastes partitus]
c176406_g3_i1.m.91364	n.s.	n.s.	<0.001	<0.001	n.s.	<0.05	<0.05	n.s.	n.s.	n.s.	4	-0.882049	<0.001	YES	YES	GI:542183667	uncharacterized protein LOC102078305 [Oreochromis niloticus]
c176489_g2_i2.m.92244	n.s.	n.s.	n.s.	<0.001	n.s.	n.s.	<0.05	n.s.	n.s.	n.s.	2	-0.804783	<0.001	YES	YES	GI:657595785	DNA repair and recombination protein RAD54B-like [Stegastes partitus]
c176506_g2_i6.m.92421	n.s.	n.s.	n.s.	<0.05	n.s.	n.s.	<0.05	n.s.	n.s.	n.s.	2	-0.715923	<0.001	YES		GI:657594920	E3 ubiquitin-protein ligase RNF31-like isoform X3 [Stegastes partitus]
c176697_g2_i1.m.94836	n.s.	n.s.	n.s.	<0.05	n.s.	n.s.	<0.05	n.s.	n.s.	n.s.	2	-0.742667	<0.001	YES		GI:657570631	RIB43A-like with coiled-coils protein 1 [Stegastes partitus]
c176699_g3_i5.m.94877	n.s.	n.s.	n.s.	<0.05	n.s.	n.s.	<0.05	n.s.	n.s.	n.s.	2	0.69618	<0.001	YES		GI:657553539	integrin alpha-9 isoform X1 [Stegastes partitus]
c176723_g1_i1.m.95193	n.s.	n.s.	n.s.	<0.05	n.s.	n.s.	<0.05	n.s.	n.s.	<0.05	3	0.741765	<0.001	YES		GI:548394031	collagen alpha-1(XVIII) chain-like [Pundamilia nyererei]
c176841_g3_i1.m.96632	n.s.	n.s.	n.s.	<0.05	n.s.	n.s.	<0.05	n.s.	n.s.	n.s.	2	-0.697375	<0.001	YES		GI:657570966	FAST kinase domain-containing protein 3-like [Stegastes partitus]
c176858_g9_i1.m.96868	n.s.	n.s.	n.s.	<0.05	n.s.	n.s.	<0.05	n.s.	n.s.	<0.05	3	0.611766	<0.05		YES	GI:657564993	voltage-dependent calcium channel gamma-5 subunit-like [Stegastes partitus]
c176885_g3_i2.m.97216	n.s.	n.s.	n.s.	<0.05	n.s.	n.s.	<0.05	n.s.	n.s.	n.s.	2	0.777353	<0.001	YES		GI:657549398	rho guanine nucleotide exchange factor 25-like isoform X2 [Stegastes partitus]
c176912_g8_i1.m.97595	n.s.	n.s.	n.s.	<0.001	n.s.	n.s.	<0.05	n.s.	n.s.	n.s.	2	-0.811352	<0.001	YES	YES	GI:657543091	elongation factor 1-alpha 1 [Stegastes partitus]
c176913_g1_i3.m.97601	n.s.	n.s.	n.s.	<0.001	n.s.	n.s.	<0.05	n.s.	n.s.	<0.05	3	0.691534	<0.001	YES		GI:657572226	growth factor receptor-bound protein 7-like [Stegastes partitus]
c176934_g2_i12.m.97856	n.s.	n.s.	n.s.	<0.05	n.s.	n.s.	<0.05	n.s.	n.s.	n.s.	2	-0.682913	<0.001	YES		GI:657525973	coiled-coil domain-containing protein 42 like-2-like [Stegastes partitus]
c176949_g1_i3.m.97995	n.s.	n.s.	n.s.	<0.05	n.s.	<0.05	<0.05	n.s.	n.s.	n.s.	3	-0.748556	<0.001	YES		GI:657596131	BUB3-interacting and GLEBS motif-containing protein ZNF207-like isoform X2 [Stegastes partitus]
c176978_g2_i5.m.98359	n.s.	n.s.	n.s.	<0.05	n.s.	n.s.	<0.05	n.s.	n.s.	n.s.	2	-0.698941	<0.001	YES		GI:657562613	mitochondrial Rho GTPase 1 isoform X4 [Stegastes partitus]
c177026_g1_i2.m.98916	n.s.	n.s.	n.s.	<0.05	n.s.	n.s.	<0.05	n.s.	n.s.	n.s.	2	0.746681	<0.001	YES		GI:657577492	N-terminal kinase-like protein [Stegastes partitus]
c177042_g1_i4.m.99076	n.s.	n.s.	n.s.	<0.05	n.s.	n.s.	<0.05	n.s.	n.s.	n.s.	2	-0.735822	<0.001	YES		GI:657555535	protein NDRG3 isoform X3 [Stegastes partitus]
c177044_g11_i2.m.99095	n.s.	n.s.	n.s.	<0.05	n.s.	n.s.	<0.05	n.s.	n.s.	n.s.	2	-0.685802	<0.001	YES		GI:657538965	muellerian-inhibiting factor [Stegastes partitus]
c177044_g11_i3.m.99097	n.s.	n.s.	n.s.	<0.05	n.s.	n.s.	<0.05	n.s.	n.s.	n.s.	2	-0.708354	<0.001	YES		GI:374722908	anti-Mullerian hormone [Lateolabrax japonicus]
c177057_g3_i1.m.99266	n.s.	n.s.	n.s.	<0.05	n.s.	n.s.	<0.05	n.s.	n.s.	<0.05	3	-0.747948	<0.001	YES	YES	GI:657587356	tenascin-like [Stegastes partitus]
c177275_g2_i3.m.102133	n.s.	n.s.	n.s.	<0.05	n.s.	n.s.	<0.05	n.s.	<0.05	n.s.	3	0.682032	<0.001	YES		GI:657522880	low-density lipoprotein receptor-related protein 8 [Stegastes partitus]
c177313_g1_i2.m.102737	n.s.	n.s.	n.s.	<0.05	n.s.	n.s.	<0.05	n.s.	n.s.	<0.05	3	0.684081	<0.001	YES		GI:657541701	ADP-ribosylation factor-binding protein GGA3-like [Stegastes partitus]
c177445_g3_i2.m.104258	n.s.	n.s.	n.s.	<0.05	n.s.	n.s.	<0.05	n.s.	n.s.	n.s.	2	0.755209	<0.001	YES		GI:657567294	ras-specific guanine nucleotide-releasing factor RalGPS1 [Stegastes partitus]
c177455_g3_i10.m.104403	n.s.	n.s.	n.s.	<0.05	n.s.	<0.05	<0.05	n.s.	n.s.	n.s.	3	0.771049	<0.001	YES	YES	GI:657545053	Stegastes partitus microtubule crosslinking factor 1
c177567_g5_i1.m.105803	n.s.	n.s.	n.s.	<0.05	n.s.	n.s.	<0.05	n.s.	n.s.	n.s.	2	0.72112	<0.001	YES		GI:657550198	bifunctional heparan sulfate N-deacetylase/N-sulfotransferase 2 [Stegastes partitus]
c177777_g2_i1.m.108397	n.s.	n.s.	n.s.	<0.05	n.s.	n.s.	<0.05	n.s.	<0.05	n.s.	3	-0.697507	<0.001	YES		GI:657587723	zinc finger CCCH domain-containing protein 7B isoform X2 [Stegastes partitus]
c177834_g3_i4.m.109152	n.s.	n.s.	n.s.	<0.05	n.s.	n.s.	<0.05	n.s.	n.s.	n.s.	2	-0.799289	<0.001	YES		GI:657551218	transcription factor-like 5 protein [Stegastes partitus]
c177876_g2_i11.m.109588	n.s.	n.s.	n.s.	<0.05	n.s.	n.s.	<0.05	n.s.	n.s.	n.s.	2	-0.718068	<0.001	YES		GI:657524993	RNA-binding motif, single-stranded-interacting protein 3 isoform X3 [Stegastes partitus]
c177995_g3_i1.m.110988	n.s.	n.s.	n.s.	<0.05	n.s.	n.s.	<0.05	n.s.	n.s.	n.s.	2	0.76873	<0.001	YES		GI:657540269	testin [Stegastes partitus]
c178093_g4_i1.m.112138	n.s.	n.s.	n.s.	<0.001	n.s.	n.s.	<0.05	n.s.	n.s.	<0.05	3	-0.756978	<0.001	YES	YES	GI:657541519	replication factor C subunit 1 [Stegastes partitus]
c178103_g1_i2.m.112305	n.s.	n.s.	n.s.	<0.05	n.s.	n.s.	<0.05	n.s.	n.s.	n.s.	2	-0.722134	<0.001	YES		GI:657577133	28S ribosomal protein S30, mitochondrial [Stegastes partitus]
c178111_g4_i1.m.112397	n.s.	n.s.	n.s.	<0.05	n.s.	n.s.	<0.05	n.s.	n.s.	n.s.	2	0.685309	<0.001	YES		no significant similarity found
c178215_g5_i1.m.113620	n.s.	n.s.	n.s.	<0.05	n.s.	n.s.	<0.05	n.s.	n.s.	n.s.	2	0.718595	<0.001	YES		GI:657534678	acetyl-coenzyme A transporter 1 [Stegastes partitus]
c178225_g1_i1.m.113832	n.s.	n.s.	n.s.	<0.05	n.s.	n.s.	<0.05	n.s.	n.s.	n.s.	2	-0.732094	<0.001	YES		GI:657590231	coatomer subunit gamma-2 [Stegastes partitus]
c178262_g6_i1.m.114294	n.s.	n.s.	n.s.	<0.05	n.s.	n.s.	<0.05	n.s.	n.s.	<0.05	3	0.6196	<0.05		YES	GI:657571216	serine/threonine-protein kinase TAO2-like [Stegastes partitus]
c178494_g4_i3.m.116893	n.s.	n.s.	n.s.	<0.05	n.s.	n.s.	<0.05	n.s.	<0.05	n.s.	3	-0.719498	<0.001	YES	YES	GI:657550234	DNA-(apurinic or apyrimidinic site) lyase [Stegastes partitus]
c178521_g1_i2.m.117308	n.s.	n.s.	n.s.	<0.05	n.s.	n.s.	<0.05	n.s.	n.s.	n.s.	2	-0.733026	<0.001	YES		GI:657598301	dixin-A-like isoform X4 [Stegastes partitus]
c178530_g3_i1.m.117458	n.s.	n.s.	n.s.	<0.05	n.s.	n.s.	<0.05	n.s.	n.s.	<0.05	3	0.696826	<0.001	YES		GI:657568252	leucine-rich repeat-containing protein 8A [Stegastes partitus]
c178619_g1_i1.m.118786	n.s.	n.s.	n.s.	<0.05	n.s.	n.s.	<0.05	n.s.	n.s.	<0.001	3	0.525753	<0.05		YES	GI:657548648	amyloid beta A4 precursor protein-binding family B member 1 [Stegastes partitus]
c178633_g1_i2.m.118944	n.s.	n.s.	n.s.	<0.05	n.s.	n.s.	<0.05	n.s.	<0.05	n.s.	3	-0.69236	<0.001	YES	YES	GI:657584142	probable E3 ubiquitin-protein ligase HERC4 [Stegastes partitus]
c178668_g1_i3.m.119326	n.s.	n.s.	n.s.	<0.05	n.s.	n.s.	<0.05	n.s.	n.s.	n.s.	2	0.717246	<0.001	YES		GI:658906114	low-density lipoprotein receptor-related protein 2-like [Poecilia reticulata]
c178707_g2_i1.m.119857	n.s.	n.s.	n.s.	<0.05	n.s.	n.s.	<0.05	n.s.	n.s.	n.s.	2	0.720696	<0.001	YES		GI:657566940	fatty aldehyde dehydrogenase-like [Stegastes partitus]
c178743_g1_i10.m.120400	n.s.	n.s.	n.s.	<0.05	n.s.	n.s.	<0.05	n.s.	<0.05	n.s.	3	-0.695036	<0.001	YES		GI:657595269	membrane-associated tyrosine- and threonine-specific cdc2-inhibitory kinase [Stegastes partitus]
c178748_g2_i1.m.120478	n.s.	n.s.	n.s.	<0.05	n.s.	n.s.	<0.05	n.s.	n.s.	<0.05	3	-0.708237	<0.001	YES		GI:657570698	RNA-binding protein 39-like isoform X2 [Stegastes partitus]
c178807_g4_i2.m.121282	n.s.	n.s.	n.s.	<0.05	n.s.	n.s.	<0.05	n.s.	<0.05	n.s.	3	0.681212	<0.001	YES		GI:657585991	endoplasmic reticulum mannosyl-oligosaccharide 1,2-alpha-mannosidase-like [Stegastes partitus]
c178955_g3_i1.m.123494	n.s.	n.s.	n.s.	<0.05	n.s.	<0.05	<0.05	n.s.	n.s.	n.s.	3	-0.744265	<0.001	YES	YES	GI:657598206	protein SEC13 homolog [Stegastes partitus]
c179103_g2_i1.m.125446	n.s.	n.s.	n.s.	<0.001	n.s.	n.s.	<0.05	n.s.	n.s.	<0.05	3	0.788036	<0.001	YES	YES	GI:617416330	fibrosin-1-like protein isoform X3 [Poecilia formosa]
c179147_g4_i1.m.125978	n.s.	n.s.	n.s.	<0.05	n.s.	n.s.	<0.05	n.s.	<0.05	<0.05	4	0.493411	<0.05		YES	GI:657546268	leucine-rich repeats and immunoglobulin-like domains protein 1 [Stegastes partitus]
c179160_g2_i4.m.126216	n.s.	n.s.	n.s.	n.s.	n.s.	<0.05	<0.05	n.s.	n.s.	n.s.	2	-0.689845	<0.001	YES		GI:657558696	serine/threonine-protein kinase 36 [Stegastes partitus]
c179191_g1_i1.m.126556	n.s.	n.s.	n.s.	<0.05	n.s.	n.s.	<0.05	n.s.	n.s.	<0.001	3	0.585262	<0.05		YES	GI:657553475	ras association domain-containing protein 8-like [Stegastes partitus]
c179346_g3_i4.m.128517	n.s.	n.s.	<0.05	<0.001	n.s.	<0.05	<0.05	n.s.	n.s.	n.s.	4	-0.832434	<0.001	YES	YES	GI:657593528	cyclin-dependent kinase-like 1 isoform X1 [Stegastes partitus]
c179371_g4_i1.m.128743	n.s.	n.s.	n.s.	<0.05	n.s.	n.s.	<0.05	n.s.	n.s.	<0.05	3	0.597937	<0.05		YES	GI:657548339	netrin-4 [Stegastes partitus]
c179379_g8_i3.m.128884	n.s.	n.s.	n.s.	<0.05	n.s.	n.s.	<0.05	n.s.	n.s.	n.s.	2	-0.732663	<0.001	YES		GI:657562933	serine/threonine-protein phosphatase with EF-hands 1 [Stegastes partitus]
c179397_g2_i1.m.129123	n.s.	n.s.	n.s.	<0.05	n.s.	n.s.	<0.05	n.s.	n.s.	n.s.	2	0.68542	<0.001	YES		GI:657596027	SERTA domain-containing protein 4 isoform X2 [Stegastes partitus]
c179427_g4_i3.m.129570	n.s.	n.s.	n.s.	<0.001	n.s.	n.s.	<0.05	n.s.	n.s.	n.s.	2	-0.788186	<0.001	YES	YES	GI:657593364	Golgi to ER traffic protein 4 homolog [Stegastes partitus]
c179687_g6_i1.m.132959	n.s.	n.s.	n.s.	<0.05	n.s.	n.s.	<0.05	n.s.	n.s.	n.s.	2	0.755005	<0.001	YES		GI:657577400	integrin alpha-X-like [Stegastes partitus]
c179739_g4_i1.m.133672	n.s.	n.s.	n.s.	<0.05	n.s.	n.s.	<0.05	n.s.	n.s.	n.s.	2	-0.695324	<0.001	YES		GI:657548501	RAD50-interacting protein 1 [Stegastes partitus]
c179797_g6_i5.m.134509	n.s.	n.s.	n.s.	<0.05	n.s.	n.s.	<0.05	n.s.	n.s.	n.s.	2	-0.737634	<0.001	YES		GI:657527104	neurotensin receptor type 1-like [Stegastes partitus]
c179812_g4_i1.m.134663	n.s.	n.s.	n.s.	<0.05	n.s.	n.s.	<0.05	n.s.	<0.05	n.s.	3	-0.74146	<0.001	YES		GI:657592062	dihydrolipoyllysine-residue succinyltransferase component of 2-oxoglutarate dehydrogenase complex, mitochondrial-like [Stegastes partitus]
c179871_g2_i12.m.135424	n.s.	n.s.	n.s.	<0.05	n.s.	n.s.	<0.05	n.s.	n.s.	n.s.	2	-0.687573	<0.001	YES		GI:525343125	elongation factor 1a [Oreochromis niloticus]
c179909_g3_i1.m.135888	n.s.	n.s.	<0.05	<0.001	n.s.	n.s.	<0.05	n.s.	n.s.	n.s.	3	0.808565	<0.001	YES	YES	GI:657561285	sterile alpha motif domain-containing protein 9-like [Stegastes partitus]
c180041_g1_i5.m.137604	n.s.	n.s.	n.s.	<0.05	n.s.	n.s.	<0.05	n.s.	n.s.	n.s.	2	-0.722223	<0.001	YES		GI:657545709	UPF0193 protein EVG1 [Stegastes partitus]
c180087_g3_i1.m.138365	n.s.	n.s.	<0.05	<0.05	n.s.	n.s.	<0.05	n.s.	n.s.	n.s.	3	-0.820746	<0.001	YES	YES	GI:657586996	mutS protein homolog 5 [Stegastes partitus]
c180090_g3_i4.m.138395	n.s.	n.s.	n.s.	<0.05	n.s.	n.s.	<0.05	n.s.	n.s.	n.s.	2	0.781488	<0.001	YES		GI:657542705	collagen alpha-1(XV) chain-like [Stegastes partitus]
c180102_g4_i2.m.138558	n.s.	n.s.	<0.05	<0.001	n.s.	n.s.	<0.05	n.s.	<0.05	n.s.	4	-0.835981	<0.001	YES	YES	GI:657529007	structural maintenance of chromosomes protein 1B-like [Stegastes partitus]
c180144_g12_i5.m.139104	n.s.	n.s.	n.s.	<0.05	n.s.	n.s.	<0.05	n.s.	<0.05	<0.05	4	-0.692155	<0.001	YES	YES	GI:657589081	RNA 3'-terminal phosphate cyclase-like protein isoform X1 [Stegastes partitus]
c180172_g1_i10.m.139495	n.s.	n.s.	n.s.	<0.05	n.s.	n.s.	<0.05	n.s.	n.s.	n.s.	2	-0.744524	<0.001	YES		GI:657546095	biotin--protein ligase isoform X3 [Stegastes partitus]
c180190_g2_i3.m.139807	n.s.	n.s.	n.s.	<0.05	n.s.	n.s.	<0.05	n.s.	<0.05	n.s.	3	0.703538	<0.001	YES	YES	GI:657582112	dedicator of cytokinesis protein 4 isoform X1 [Stegastes partitus]
c180210_g1_i12.m.140208	n.s.	n.s.	n.s.	<0.05	n.s.	n.s.	<0.05	n.s.	n.s.	n.s.	2	-0.745398	<0.001	YES		GI:348508253	dynein assembly factor with WDR repeat domains 1-like isoform X1 [Oreochromis niloticus]
c180401_g1_i4.m.142967	n.s.	n.s.	n.s.	<0.05	n.s.	n.s.	<0.05	n.s.	n.s.	n.s.	2	-0.722601	<0.001	YES		GI:348542471	DNA-directed RNA polymerase II subunit RPB2 [Oreochromis niloticus]
c180411_g1_i10.m.143211	n.s.	n.s.	n.s.	<0.05	n.s.	n.s.	<0.05	n.s.	n.s.	n.s.	2	-0.76612	<0.001	YES		GI:584004463	lebercilin-like isoform X1 [Neolamprologus brichardi]
c180418_g3_i4.m.143319	n.s.	n.s.	n.s.	<0.05	n.s.	n.s.	<0.05	n.s.	n.s.	<0.05	3	0.666957	<0.05		YES	GI:657591309	testis-expressed sequence 2 protein-like isoform X2 [Stegastes partitus]
c180475_g1_i10.m.144100	n.s.	n.s.	n.s.	<0.05	n.s.	n.s.	<0.05	n.s.	n.s.	n.s.	2	0.746965	<0.001	YES		GI:499019506	amyloid-like protein 2-like isoform X1 [Maylandia zebra]
c180520_g7_i6.m.144772	n.s.	n.s.	n.s.	<0.05	n.s.	n.s.	<0.05	n.s.	n.s.	n.s.	2	-0.731004	<0.001	YES		GI:657526660	putative pre-mRNA-splicing factor ATP-dependent RNA helicase DHX15 [Stegastes partitus]
c180556_g1_i1.m.145378	n.s.	n.s.	n.s.	<0.05	n.s.	n.s.	<0.05	n.s.	n.s.	n.s.	2	0.752201	<0.001	YES		GI:657580463	probable E3 ubiquitin-protein ligase TRIM8 [Stegastes partitus]
c180562_g1_i3.m.145494	n.s.	n.s.	n.s.	<0.05	n.s.	n.s.	<0.05	n.s.	n.s.	n.s.	2	-0.688748	<0.001	YES		GI:657569944	uncharacterized protein LOC103363478 isoform X1 [Stegastes partitus]
c180565_g4_i3.m.145529	n.s.	n.s.	<0.05	<0.05	n.s.	<0.05	<0.05	n.s.	n.s.	n.s.	4	-0.833618	<0.001	YES	YES	no significant similarity found
c180590_g2_i6.m.145860	n.s.	n.s.	n.s.	<0.05	n.s.	n.s.	<0.05	n.s.	n.s.	n.s.	2	0.751159	<0.001	YES		GI:657591307	testis-expressed sequence 2 protein-like isoform X1 [Stegastes partitus]
c180704_g5_i1.m.147657	n.s.	n.s.	n.s.	<0.001	n.s.	n.s.	<0.05	n.s.	<0.05	n.s.	3	-0.766139	<0.001	YES	YES	GI:657587719	ran GTPase-activating protein 1 isoform X2 [Stegastes partitus]
c180728_g2_i6.m.147980	n.s.	n.s.	n.s.	<0.05	n.s.	n.s.	<0.05	n.s.	n.s.	n.s.	2	0.707293	<0.001	YES		GI:657555380	ral guanine nucleotide dissociation stimulator-like 1 isoform X2 [Stegastes partitus]
c180790_g1_i1.m.148887	n.s.	n.s.	n.s.	<0.05	n.s.	n.s.	<0.05	n.s.	n.s.	n.s.	2	0.699406	<0.001	YES		GI:657569794	protocadherin-16-like [Stegastes partitus]
c180790_g2_i1.m.148891	n.s.	n.s.	n.s.	<0.05	n.s.	n.s.	<0.05	n.s.	n.s.	n.s.	2	0.747828	<0.001	YES		GI:657569794	protocadherin-16-like [Stegastes partitus]
c180943_g2_i1.m.150889	n.s.	n.s.	n.s.	<0.05	n.s.	n.s.	<0.05	n.s.	<0.05	n.s.	3	0.703999	<0.001	YES		GI:657531630	vascular endothelial growth factor receptor kdr-like isoform X1 [Stegastes partitus]
c180945_g3_i1.m.150895	n.s.	n.s.	n.s.	<0.05	n.s.	n.s.	<0.05	n.s.	n.s.	<0.001	3	0.57185	<0.05		YES	GI:657533458	F-box/LRR-repeat protein 3-like [Stegastes partitus]
c181163_g2_i6.m.154139	n.s.	n.s.	n.s.	<0.05	n.s.	n.s.	<0.05	n.s.	n.s.	n.s.	2	0.704214	<0.001	YES		GI:657569810	tripartite motif-containing protein 3-like isoform X1 [Stegastes partitus]
c181222_g3_i2.m.155078	n.s.	n.s.	n.s.	<0.05	n.s.	n.s.	<0.05	n.s.	n.s.	n.s.	2	0.682975	<0.001	YES		GI:657599287	matrix-remodeling-associated protein 8-like [Stegastes partitus]
c181268_g2_i2.m.155790	n.s.	n.s.	n.s.	<0.05	n.s.	n.s.	<0.05	n.s.	n.s.	n.s.	2	-0.717472	<0.001	YES		GI:657599909	Hermansky-Pudlak syndrome 5 protein [Stegastes partitus]
c181268_g2_i3.m.155791	n.s.	n.s.	n.s.	<0.05	n.s.	n.s.	<0.05	n.s.	<0.05	n.s.	3	-0.756663	<0.001	YES	YES	GI:657599909	Hermansky-Pudlak syndrome 5 protein [Stegastes partitus]
c181275_g1_i2.m.155874	n.s.	n.s.	n.s.	<0.05	n.s.	n.s.	<0.05	n.s.	<0.05	<0.05	4	0.693978	<0.001	YES		GI:657578995	chondroitin sulfate proteoglycan 4-like [Stegastes partitus]
c181335_g8_i2.m.156810	n.s.	n.s.	<0.05	<0.05	n.s.	<0.05	<0.05	n.s.	n.s.	n.s.	4	0.767148	<0.001	YES		GI:542194635	neurexin-2-like isoform X3 [Oreochromis niloticus]
c181354_g5_i6.m.157218	n.s.	n.s.	n.s.	<0.05	n.s.	n.s.	<0.05	n.s.	n.s.	<0.001	3	-0.573725	<0.05		YES	GI:657560241	centrosomal protein of 72 kDa [Stegastes partitus]
c181403_g3_i5.m.158107	n.s.	n.s.	n.s.	<0.05	n.s.	n.s.	<0.05	n.s.	n.s.	n.s.	2	0.693413	<0.001	YES		GI:657586485	sarcoplasmic/endoplasmic reticulum calcium ATPase 3 isoform X2 [Stegastes partitus]
c181405_g3_i1.m.158138	n.s.	n.s.	n.s.	<0.05	n.s.	n.s.	<0.05	n.s.	n.s.	n.s.	2	0.754405	<0.001	YES		GI:657548538	dermatan-sulfate epimerase-like protein [Stegastes partitus]
c181419_g15_i1.m.158337	n.s.	n.s.	n.s.	<0.05	n.s.	n.s.	<0.05	n.s.	n.s.	n.s.	2	-0.745727	<0.001	YES		GI:597775867	actin, alpha skeletal muscle-like [Astyanax mexicanus]
c181614_g3_i2.m.161417	n.s.	n.s.	n.s.	<0.05	n.s.	n.s.	<0.05	n.s.	n.s.	n.s.	2	0.76915	<0.001	YES		GI:499044294	microtubule-actin cross-linking factor 1, isoforms 1/2/3/5-like isoform X5 [Maylandia zebra]
c181727_g3_i3.m.163269	n.s.	n.s.	n.s.	<0.05	n.s.	n.s.	<0.05	n.s.	n.s.	<0.05	3	0.629169	<0.05		YES	GI:499021970	angiomotin-like isoform X1 [Maylandia zebra]
c181789_g1_i4.m.164233	n.s.	n.s.	n.s.	<0.05	n.s.	n.s.	<0.05	n.s.	n.s.	n.s.	2	-0.705726	<0.001	YES		GI:657589679	chondroitin sulfate N-acetylgalactosaminyltransferase 2 [Stegastes partitus]
c181809_g1_i2.m.164555	n.s.	n.s.	n.s.	<0.05	n.s.	n.s.	<0.05	n.s.	n.s.	n.s.	2	0.720376	<0.001	YES		GI:657808224	misshapen-like kinase 1 [Cynoglossus semilaevis]
c181820_g3_i13.m.164763	n.s.	n.s.	n.s.	<0.05	n.s.	n.s.	<0.05	n.s.	n.s.	<0.05	3	0.670521	<0.05		YES	GI:657529072	sodium bicarbonate transporter-like protein 11 [Stegastes partitus]
c181838_g7_i2.m.165106	n.s.	n.s.	n.s.	<0.05	n.s.	n.s.	<0.05	n.s.	n.s.	n.s.	2	0.684148	<0.001	YES		GI:657570144	forkhead box protein O1-A-like [Stegastes partitus]
c181916_g7_i3.m.166208	n.s.	n.s.	n.s.	<0.05	n.s.	n.s.	<0.05	n.s.	n.s.	n.s.	2	0.743449	<0.001	YES		GI:657593990	follistatin-related protein 1 [Stegastes partitus]
c181962_g3_i3.m.166896	n.s.	n.s.	n.s.	<0.05	n.s.	n.s.	<0.05	n.s.	n.s.	n.s.	2	0.692526	<0.001	YES		GI:657593114	period circadian protein homolog 2-like [Stegastes partitus]
c181966_g1_i3.m.166940	n.s.	n.s.	n.s.	<0.05	n.s.	n.s.	<0.05	n.s.	n.s.	n.s.	2	-0.722288	<0.001	YES		GI:657528699	PAB-dependent poly(A)-specific ribonuclease subunit PAN2 isoform X1 [Stegastes partitus]
c181974_g9_i1.m.167075	n.s.	n.s.	n.s.	<0.05	n.s.	n.s.	<0.05	n.s.	n.s.	n.s.	2	0.68623	<0.001	YES		no significant similarity found
c182020_g3_i6.m.167466	n.s.	n.s.	n.s.	<0.05	n.s.	n.s.	<0.05	n.s.	<0.05	n.s.	3	0.673831	<0.05		YES	GI:657537517	uncharacterized protein KIAA0408-like isoform X3 [Stegastes partitus]
c182033_g1_i4.m.167653	n.s.	n.s.	n.s.	n.s.	n.s.	n.s.	<0.05	n.s.	n.s.	n.s.	1	-0.68703	<0.001	YES		GI:657586676	tetratricopeptide repeat protein 40 [Stegastes partitus]
c182051_g5_i5.m.167941	n.s.	n.s.	n.s.	<0.05	n.s.	n.s.	<0.05	n.s.	n.s.	n.s.	2	0.707142	<0.001	YES		GI:657540849	desmoplakin-like isoform X1 [Stegastes partitus]
c182064_g3_i2.m.168114	n.s.	n.s.	n.s.	<0.05	n.s.	n.s.	<0.05	n.s.	n.s.	n.s.	2	-0.706497	<0.001	YES		GI:657572399	UPF0575 protein C19orf67 homolog [Stegastes partitus]
c182127_g4_i2.m.169176	n.s.	n.s.	n.s.	n.s.	n.s.	n.s.	<0.05	n.s.	n.s.	n.s.	1	0.689878	<0.001	YES		GI:657569067	amyloid-like protein 2 [Stegastes partitus]
c182198_g3_i7.m.170298	n.s.	n.s.	n.s.	<0.05	n.s.	n.s.	<0.05	n.s.	n.s.	n.s.	2	-0.778058	<0.001	YES		GI:657564221	ankyrin repeat and SOCS box protein 3-like [Stegastes partitus]
c182250_g2_i1.m.171006	n.s.	n.s.	n.s.	<0.05	n.s.	n.s.	<0.05	n.s.	n.s.	n.s.	2	-0.705634	<0.001	YES		GI:657595560	tumor necrosis factor receptor type 1-associated DEATH domain protein [Stegastes partitus]
c182347_g1_i1.m.172837	n.s.	n.s.	<0.05	<0.001	n.s.	<0.05	<0.05	n.s.	n.s.	n.s.	4	-0.869398	<0.001	YES	YES	GI:542202965	uncharacterized protein LOC102081284 [Oreochromis niloticus]
c182347_g1_i2.m.172839	n.s.	n.s.	n.s.	<0.05	n.s.	n.s.	<0.05	n.s.	n.s.	n.s.	2	-0.762123	<0.001	YES		no significant similarity found
c182405_g1_i3.m.173450	n.s.	n.s.	n.s.	<0.05	n.s.	n.s.	<0.05	n.s.	n.s.	n.s.	2	0.705467	<0.001	YES		GI:584024384	NACHT, LRR and PYD domains-containing protein 12-like [Neolamprologus brichardi]
c182433_g2_i1.m.173711	n.s.	n.s.	n.s.	<0.05	n.s.	n.s.	<0.05	n.s.	n.s.	n.s.	2	0.718564	<0.001	YES		GI:542226366	cyclin-dependent kinase 18-like [Oreochromis niloticus]
c182491_g1_i1.m.174631	n.s.	n.s.	n.s.	<0.05	n.s.	n.s.	<0.05	n.s.	<0.05	<0.05	4	0.608974	<0.05		YES	GI:657532367	glycine receptor subunit alpha-1 [Stegastes partitus]
c182504_g3_i9.m.174877	n.s.	n.s.	n.s.	<0.05	n.s.	n.s.	<0.05	n.s.	n.s.	n.s.	2	0.744073	<0.001	YES		GI:657576701	matrix metalloproteinase-23 isoform X1 [Stegastes partitus]
c182658_g2_i1.m.177487	n.s.	n.s.	n.s.	<0.05	n.s.	n.s.	<0.05	n.s.	n.s.	<0.05	3	0.666332	<0.05		YES	GI:657589976	versican core protein-like, partial [Stegastes partitus]
c182682_g5_i5.m.177902	n.s.	n.s.	<0.05	n.s.	n.s.	n.s.	<0.05	n.s.	n.s.	<0.001	3	-0.238983	n.s.		YES	GI:657562886	U2 small nuclear ribonucleoprotein auxiliary factor 35 kDa subunit-related protein 2 isoform X1 [Stegastes partitus]
c182690_g1_i1.m.178004	n.s.	n.s.	n.s.	<0.001	n.s.	n.s.	<0.05	n.s.	n.s.	<0.05	3	0.695372	<0.001	YES	YES	GI:657566270	laminin subunit beta-2-like [Stegastes partitus]
c182733_g4_i2.m.178623	n.s.	n.s.	n.s.	n.s.	n.s.	n.s.	<0.05	n.s.	<0.05	<0.05	3	0.294698	n.s.		YES	GI:657575754	protein naked cuticle homolog 1 [Stegastes partitus]
c182861_g2_i6.m.180552	n.s.	n.s.	n.s.	<0.05	n.s.	n.s.	<0.05	n.s.	<0.05	<0.05	4	0.497282	<0.05		YES	GI:542257588	uncharacterized protein LOC102082865 [Oreochromis niloticus]
c183067_g8_i1.m.183982	n.s.	n.s.	n.s.	<0.05	n.s.	n.s.	<0.05	n.s.	n.s.	n.s.	2	0.684154	<0.001	YES		GI:542216502	uncharacterized protein LOC100696323 [Oreochromis niloticus]
c183123_g1_i1.m.184832	n.s.	n.s.	n.s.	<0.05	n.s.	n.s.	<0.05	n.s.	n.s.	<0.05	3	0.669498	<0.05		YES	GI:657568292	ataxin-1-like [Stegastes partitus]
c183123_g3_i1.m.184833	n.s.	n.s.	n.s.	<0.05	n.s.	n.s.	<0.05	n.s.	n.s.	<0.05	3	0.601801	<0.05		YES	GI:657568292	ataxin-1-like [Stegastes partitus]
c183191_g1_i3.m.185770	n.s.	n.s.	n.s.	<0.05	n.s.	n.s.	<0.05	n.s.	n.s.	n.s.	2	0.68925	<0.001	YES		GI:657555547	rho GTPase-activating protein 39-like isoform X1 [Stegastes partitus]
c183278_g1_i4.m.187267	n.s.	n.s.	n.s.	<0.05	n.s.	n.s.	<0.05	n.s.	n.s.	n.s.	2	0.759329	<0.001	YES		GI:657541385	NACHT, LRR and PYD domains-containing protein 14-like [Stegastes partitus]
c183350_g2_i2.m.188497	n.s.	n.s.	n.s.	<0.05	n.s.	n.s.	<0.05	n.s.	n.s.	n.s.	2	0.757267	<0.001	YES		GI:657598368	nesprin-2-like, partial [Stegastes partitus]
c183495_g6_i1.m.190443	n.s.	n.s.	n.s.	<0.05	n.s.	n.s.	<0.05	n.s.	<0.05	<0.05	4	0.535598	<0.05		YES	GI:499045418	extracellular sulfatase Sulf-2-like isoform X1 [Maylandia zebra]
c183670_g2_i2.m.192209	n.s.	n.s.	n.s.	<0.05	n.s.	n.s.	<0.05	n.s.	<0.05	n.s.	3	0.710583	<0.001	YES		GI:688619579	uncharacterized protein LOC103911245 [Danio rerio]
c183670_g2_i2.m.192210	n.s.	n.s.	n.s.	<0.05	n.s.	n.s.	<0.05	n.s.	n.s.	n.s.	2	0.725863	<0.001	YES		GI:688619579	uncharacterized protein LOC103911245 [Danio rerio]
c220251_g1_i1.m.193806	n.s.	n.s.	<0.05	<0.001	n.s.	<0.05	<0.05	n.s.	n.s.	n.s.	4	-0.860561	<0.001	YES	YES	GI:542264482	kelch-like protein 10-like, partial [Oreochromis niloticus]
c254087_g1_i1.m.195102	n.s.	n.s.	n.s.	<0.05	n.s.	n.s.	<0.05	n.s.	n.s.	n.s.	2	-0.719804	<0.001	YES		GI:642127398	unnamed protein product [Oncorhynchus mykiss]
c278085_g1_i1.m.196021	n.s.	n.s.	<0.05	n.s.	n.s.	n.s.	<0.05	n.s.	<0.05	<0.001	4	0.16006	n.s.		YES	no significant similarity found
c324068_g1_i1.m.197861	n.s.	n.s.	n.s.	<0.05	n.s.	n.s.	<0.05	n.s.	<0.05	<0.05	4	0.638137	<0.05		YES	no significant similarity found
c130586_g1_i1.m.7999	n.s.	n.s.	<0.001	n.s.	n.s.	<0.05	n.s.	<0.001	n.s.	<0.05	4	-0.424673	n.s.		YES	no significant similarity found
c32829_g1_i1.m.1646	n.s.	<0.05	n.s.	n.s.	<0.05	n.s.	n.s.	<0.05	<0.001	n.s.	4	0.00243327	n.s.		YES	no significant similarity found
c101372_g1_i1.m.4680	n.s.	<0.05	n.s.	n.s.	<0.05	n.s.	n.s.	<0.05	<0.001	n.s.	4	-0.135588	n.s.		YES	GI:657530418	alpha-2-HS-glycoprotein-like [Stegastes partitus]
c183057_g2_i1.m.183798	n.s.	<0.05	n.s.	n.s.	<0.05	n.s.	n.s.	<0.05	<0.001	n.s.	4	-0.244825	n.s.		YES	GI:432943596	ankyrin repeat and sterile alpha motif domain-containing protein 1B-like [Oryzias latipes]
c199806_g1_i1.m.192845	n.s.	<0.05	n.s.	n.s.	<0.05	n.s.	n.s.	<0.05	<0.001	n.s.	4	0.22179	n.s.		YES	GI:657554208	acetylcholine receptor subunit beta-like isoform X2 [Stegastes partitus]
c178329_g1_i1.m.115007	n.s.	n.s.	n.s.	<0.05	<0.05	n.s.	n.s.	<0.05	<0.05	n.s.	4	-0.444383	<0.05		YES	GI:657787434	cGMP-dependent protein kinase 1-like isoform X2 [Cynoglossus semilaevis]
c177287_g2_i1.m.102282	<0.05	<0.05	n.s.	<0.05	n.s.	<0.05	n.s.	<0.05	n.s.	<0.05	6	-0.165291	n.s.		YES	GI:657573974	SH2 domain-containing protein 3A [Stegastes partitus] (estrogen related)
c173244_g3_i11.m.59094	n.s.	n.s.	<0.001	n.s.	n.s.	<0.05	n.s.	<0.05	n.s.	<0.05	4	0.273664	n.s.		YES	no significant similarity found
c175554_g2_i2.m.81873	n.s.	n.s.	<0.05	n.s.	n.s.	<0.05	n.s.	<0.05	n.s.	<0.001	4	0.013958	n.s.		YES	GI:657535125	uncharacterized protein KIAA1644 homolog isoform X2 [Stegastes partitus]
c176416_g1_i2.m.91484	n.s.	n.s.	n.s.	<0.001	n.s.	n.s.	n.s.	<0.05	n.s.	<0.001	3	0.556603	<0.05		YES	GI:348517377	E3 ubiquitin-protein ligase ZNRF2-like isoform X1 [Oreochromis niloticus]
c180488_g6_i2.m.144317	n.s.	n.s.	<0.05	<0.05	n.s.	<0.05	n.s.	<0.05	n.s.	<0.001	5	0.285823	n.s.		YES	GI:657573532	calmodulin-regulated spectrin-associated protein 2 [Stegastes partitus]
c181957_g3_i5.m.166806	n.s.	n.s.	<0.05	n.s.	n.s.	<0.05	n.s.	<0.05	n.s.	<0.001	4	0.19671	n.s.		YES	GI:657569814	FRAS1-related extracellular matrix protein 2-like [Stegastes partitus]
c215744_g1_i1.m.193651	n.s.	n.s.	<0.05	n.s.	n.s.	<0.05	n.s.	<0.05	n.s.	<0.001	4	-0.0379655	n.s.		YES	GI:657598277	retinoic acid receptor responder protein 3-like [Stegastes partitus]
c156543_g1_i1.m.14156	n.s.	<0.05	n.s.	n.s.	<0.05	n.s.	n.s.	n.s.	<0.05	n.s.	3	-0.142288	n.s.		YES	no significant similarity found
c179587_g5_i4.m.131648	n.s.	<0.05	n.s.	n.s.	<0.05	n.s.	n.s.	n.s.	<0.05	n.s.	3	0.0678356	n.s.		YES	GI:513131148	reverse transcriptase, partial [Clarias batrachus]
c182310_g4_i5.m.172123	n.s.	<0.05	<0.05	n.s.	<0.05	<0.05	n.s.	n.s.	<0.05	<0.05	6	-0.0461993	n.s.		YES	GI:657558604	pleckstrin homology-like domain family B member 1 isoform X3 [Stegastes partitus]
c66030_g1_i1.m.3348	<0.05	<0.05	<0.05	<0.05	n.s.	n.s.	n.s.	n.s.	n.s.	n.s.	4	-0.579032	<0.05		YES	GI:193783980	interferon gamma [Paralichthys olivaceus]
c171970_g1_i1.m.48190	<0.05	<0.05	n.s.	<0.001	n.s.	n.s.	n.s.	n.s.	n.s.	n.s.	3	0.704878	<0.001	YES	YES	GI:657589530	thyrotroph embryonic factor-like isoform X3 [Stegastes partitus]
c174442_g5_i2.m.70332	<0.05	<0.05	<0.05	<0.05	n.s.	n.s.	n.s.	n.s.	n.s.	n.s.	4	-0.621232	<0.05		YES	GI:556957784	ras-related protein Rab-11B [Latimeria chalumnae]
c183211_g2_i8.m.186143	<0.05	<0.05	n.s.	<0.001	n.s.	n.s.	n.s.	n.s.	n.s.	n.s.	3	0.642938	<0.05		YES	no significant similarity found
c120770_g1_i1.m.6711	n.s.	<0.05	n.s.	<0.001	n.s.	n.s.	n.s.	n.s.	n.s.	n.s.	2	-0.733845	<0.001	YES		GI:657589918	sodium channel protein type 2 subunit alpha-like [Stegastes partitus]
c154610_g1_i1.m.13146	n.s.	<0.05	n.s.	<0.05	n.s.	n.s.	n.s.	n.s.	n.s.	n.s.	2	-0.683815	<0.001	YES		GI:657573740	leucine-rich repeat-containing protein 51-like [Stegastes partitus]
c164955_g1_i3.m.20808	n.s.	<0.05	<0.05	<0.05	n.s.	n.s.	n.s.	n.s.	n.s.	n.s.	3	-0.774356	<0.001	YES	YES	GI:499016030	histone-lysine N-methyltransferase MLL2-like [Maylandia zebra]
c172269_g1_i1.m.50366	n.s.	<0.05	n.s.	<0.05	n.s.	n.s.	n.s.	n.s.	n.s.	n.s.	2	-0.708029	<0.001	YES		GI:657572500	uncharacterized protein C12orf56 homolog [Stegastes partitus]
c178661_g2_i1.m.119266	n.s.	<0.05	<0.05	n.s.	n.s.	n.s.	n.s.	n.s.	<0.05	<0.05	4	-0.0855301	n.s.		YES	GI:657525137	SH3 domain-binding protein 5-like [Stegastes partitus]
c180750_g4_i1.m.148347	n.s.	<0.05	n.s.	<0.001	n.s.	n.s.	n.s.	n.s.	n.s.	<0.05	3	0.544559	<0.05		YES	no significant similarity found
c171737_g3_i1.m.46295	<0.05	n.s.	<0.001	<0.001	n.s.	n.s.	n.s.	n.s.	n.s.	n.s.	3	-0.826739	<0.001	YES	YES	no significant similarity found
c173012_g2_i1.m.57011	<0.05	n.s.	<0.05	<0.05	n.s.	n.s.	n.s.	n.s.	<0.05	n.s.	4	0.555942	<0.05		YES	GI:657574300	transient receptor potential cation channel subfamily A member 1-like [Stegastes partitus].
c177017_g2_i2.m.98809	<0.05	n.s.	<0.05	<0.001	n.s.	n.s.	n.s.	n.s.	n.s.	n.s.	3	0.571463	<0.05		YES	GI:657549961	kelch-like protein 28 [Stegastes partitus]
c179342_g2_i2.m.128427	<0.05	n.s.	n.s.	<0.001	n.s.	n.s.	n.s.	n.s.	n.s.	n.s.	2	0.672938	<0.05		YES	GI:308454205	hypothetical protein CRE_12406 [Caenorhabditis remanei]
c21534_g1_i1.m.1204	n.s.	n.s.	n.s.	<0.001	n.s.	n.s.	n.s.	n.s.	n.s.	n.s.	1	-0.738088	<0.001	YES		GI:657529699	zinc finger protein Gfi-1 [Stegastes partitus]
c27655_g2_i1.m.1465	n.s.	n.s.	n.s.	<0.05	n.s.	n.s.	n.s.	n.s.	n.s.	n.s.	1	0.714355	<0.001	YES		GI:584010589	UDP-glucuronosyltransferase 1-2-like [Neolamprologus brichardi]
c38404_g1_i1.m.1956	n.s.	n.s.	<0.05	<0.05	n.s.	n.s.	n.s.	n.s.	n.s.	n.s.	2	-0.712973	<0.001	YES		GI:657584928	regulator of G-protein signaling 12-like isoform X3 [Stegastes partitus]
c78888_g1_i1.m.3856	n.s.	n.s.	n.s.	<0.05	n.s.	n.s.	n.s.	n.s.	n.s.	n.s.	1	0.71033	<0.001	YES		GI:657537587	protein lifeguard 1-like [Stegastes partitus]
c119275_g1_i1.m.6451	n.s.	n.s.	n.s.	<0.05	n.s.	n.s.	n.s.	n.s.	n.s.	n.s.	1	0.71948	<0.001	YES		GI:657532895	guanylin-like [Stegastes partitus]
c121107_g1_i1.m.6766	n.s.	n.s.	n.s.	<0.05	n.s.	n.s.	n.s.	n.s.	n.s.	n.s.	1	0.718556	<0.001	YES		GI:657538916	unconventional myosin-Vb-like [Stegastes partitus]
c123810_g2_i1.m.7157	n.s.	n.s.	n.s.	<0.05	n.s.	n.s.	n.s.	n.s.	n.s.	n.s.	1	0.707121	<0.001	YES		GI:657583741	chloride intracellular channel protein 5-like [Stegastes partitus]
c146061_g1_i1.m.10605	n.s.	n.s.	<0.05	n.s.	n.s.	<0.05	n.s.	n.s.	<0.05	<0.001	4	0.0348825	n.s.		YES	GI:657574944	tolloid-like protein 1 [Stegastes partitus]
c149712_g1_i1.m.11682	n.s.	n.s.	n.s.	n.s.	n.s.	n.s.	n.s.	n.s.	n.s.	n.s.	0	-0.679743	<0.001	YES		GI:657573151	myb-like protein X [Stegastes partitus]
c154697_g1_i3.m.13185	n.s.	n.s.	<0.05	<0.05	n.s.	n.s.	n.s.	n.s.	n.s.	n.s.	2	-0.729929	<0.001	YES		GI:657545407	heat shock factor 2-binding protein [Stegastes partitus]
c158451_g1_i1.m.15062	n.s.	n.s.	n.s.	<0.05	n.s.	n.s.	n.s.	n.s.	n.s.	n.s.	1	0.706512	<0.001	YES		GI:657597917	uncharacterized protein LOC103375268 isoform X2 [Stegastes partitus]
c160927_g1_i1.m.16712	n.s.	n.s.	<0.05	<0.05	n.s.	<0.05	n.s.	n.s.	n.s.	n.s.	3	-0.734759	<0.001	YES		GI:657591496	D(2) dopamine receptor A-like [Stegastes partitus]
c161378_g1_i1.m.16986	n.s.	n.s.	n.s.	<0.05	n.s.	n.s.	n.s.	n.s.	n.s.	n.s.	1	-0.725003	<0.001	YES		GI:657532618	enolase-like protein ENO4 [Stegastes partitus]
c161823_g7_i1.m.17287	n.s.	n.s.	n.s.	<0.05	n.s.	n.s.	n.s.	n.s.	n.s.	n.s.	1	0.679541	<0.001	YES		GI:657544268	UDP-GlcNAc:betaGal beta-1,3-N-acetylglucosaminyltransferase 3 [Stegastes partitus]
c163781_g1_i1.m.19193	n.s.	n.s.	n.s.	<0.05	n.s.	n.s.	n.s.	n.s.	n.s.	n.s.	1	0.723834	<0.001	YES		GI:657574968	annexin A10 isoform X2 [Stegastes partitus]
c163829_g2_i1.m.19266	n.s.	n.s.	n.s.	<0.05	n.s.	<0.05	n.s.	n.s.	n.s.	<0.001	3	0.381579	n.s.		YES	GI:410904505	nuclear receptor subfamily 2 group F member 5-like [Takifugu rubripes]
c164230_g1_i2.m.19794	n.s.	n.s.	<0.05	<0.001	n.s.	n.s.	n.s.	n.s.	n.s.	n.s.	2	-0.820009	<0.001	YES	YES	GI:617383778	oligodendrocyte transcription factor 2-like [Poecilia formosa]
c164687_g2_i3.m.20416	n.s.	n.s.	n.s.	n.s.	n.s.	n.s.	n.s.	n.s.	n.s.	n.s.	0	-0.68469	<0.001	YES		GI:657586651	serine/threonine-protein kinase Nek10 [Stegastes partitus]
c164818_g1_i1.m.20653	n.s.	n.s.	n.s.	<0.05	n.s.	n.s.	n.s.	n.s.	n.s.	n.s.	1	0.700553	<0.001	YES		GI:657556897	platelet-derived growth factor subunit A-like [Stegastes partitus]
c165904_g1_i1.m.22393	n.s.	n.s.	<0.05	<0.05	n.s.	n.s.	n.s.	n.s.	n.s.	n.s.	2	-0.776576	<0.001	YES		GI:657764175	homeodomain-interacting protein kinase 2-like [Cynoglossus semilaevis]
c166257_g1_i2.m.23057	n.s.	n.s.	<0.05	<0.05	n.s.	n.s.	n.s.	n.s.	n.s.	n.s.	2	-0.744945	<0.001	YES		GI:548353313	uncharacterized protein LOC102204476 isoform X2 [Pundamilia nyererei]
c166802_g1_i1.m.24165	n.s.	n.s.	n.s.	n.s.	n.s.	n.s.	n.s.	n.s.	n.s.	n.s.	0	0.683844	<0.001	YES		GI:657589266	guanine deaminase [Stegastes partitus]
c166960_g2_i1.m.24506	n.s.	n.s.	n.s.	<0.05	n.s.	n.s.	n.s.	n.s.	n.s.	n.s.	1	0.718515	<0.001	YES		GI:657546244	plastin-1 [Stegastes partitus]
c168422_g1_i3.m.28661	n.s.	n.s.	<0.001	<0.001	n.s.	<0.05	n.s.	n.s.	n.s.	n.s.	3	0.777095	<0.001	YES	YES	GI:657562190	C-X-C motif chemokine 2-like [Stegastes partitus]
c168488_g1_i1.m.28906	n.s.	n.s.	n.s.	<0.05	n.s.	n.s.	n.s.	n.s.	n.s.	n.s.	1	0.695306	<0.001	YES		GI:657571711	glutamyl aminopeptidase [Stegastes partitus]
c168513_g1_i1.m.28993	n.s.	n.s.	n.s.	<0.05	n.s.	n.s.	n.s.	n.s.	n.s.	n.s.	1	-0.728439	<0.001	YES		GI:657546905	dynein heavy chain 7, axonemal [Stegastes partitus]
c168513_g2_i1.m.28997	n.s.	n.s.	n.s.	<0.05	n.s.	n.s.	n.s.	n.s.	n.s.	n.s.	1	-0.709521	<0.001	YES		GI:657546905	dynein heavy chain 7, axonemal [Stegastes partitus]
c168697_g1_i1.m.29618	n.s.	n.s.	<0.05	<0.05	n.s.	n.s.	n.s.	n.s.	n.s.	n.s.	2	-0.800109	<0.001	YES		GI:617418757	homeodomain-interacting protein kinase 2-like [Poecilia formosa]
c168852_g1_i4.m.30239	n.s.	n.s.	n.s.	<0.05	n.s.	n.s.	n.s.	n.s.	n.s.	n.s.	1	-0.686954	<0.001	YES		GI:657549109	histone-lysine N-methyltransferase EHMT2 isoform X2 [Stegastes partitus]
c169067_g1_i1.m.31115	n.s.	n.s.	n.s.	<0.05	n.s.	n.s.	n.s.	n.s.	n.s.	n.s.	1	0.73006	<0.001	YES		GI:657565509	excitatory amino acid transporter 3 isoform X1 [Stegastes partitus]
c169139_g6_i1.m.31490	n.s.	n.s.	<0.05	<0.05	n.s.	n.s.	n.s.	n.s.	n.s.	n.s.	2	0.690894	<0.001	YES		GI:657594758	alpha-2,8-sialyltransferase 8F-like [Stegastes partitus]
c169415_g2_i1.m.32565	n.s.	n.s.	n.s.	<0.05	n.s.	n.s.	n.s.	n.s.	n.s.	n.s.	1	-0.707894	<0.001	YES		no significant similarity found
c169693_g1_i1.m.33805	n.s.	n.s.	n.s.	<0.05	n.s.	n.s.	n.s.	n.s.	n.s.	n.s.	1	-0.682118	<0.001	YES		GI:657578713	coatomer subunit alpha [Stegastes partitus]
c169742_g1_i4.m.34034	n.s.	n.s.	n.s.	<0.05	n.s.	n.s.	n.s.	n.s.	<0.05	n.s.	2	-0.690343	<0.001	YES		GI:657545844	nucleoporin NUP53 isoform X2 [Stegastes partitus]
c169820_g1_i2.m.34445	n.s.	n.s.	<0.05	<0.05	n.s.	n.s.	n.s.	n.s.	n.s.	n.s.	2	0.729469	<0.001	YES		GI:657574230	disintegrin and metalloproteinase domain-containing protein 10-like [Stegastes partitus]
c170045_g1_i1.m.35621	n.s.	n.s.	n.s.	<0.05	n.s.	n.s.	n.s.	n.s.	n.s.	n.s.	1	-0.710121	<0.001	YES		GI:657545100	ER membrane protein complex subunit 4 [Stegastes partitus]
c170057_g2_i2.m.35645	n.s.	n.s.	n.s.	n.s.	n.s.	n.s.	n.s.	n.s.	n.s.	n.s.	0	0.682028	<0.001	YES		GI:617448933	uncharacterized protein LOC103148858 [Poecilia formosa]
c170381_g6_i6.m.37403	n.s.	n.s.	n.s.	n.s.	n.s.	n.s.	n.s.	n.s.	n.s.	n.s.	0	-0.692408	<0.001	YES		GI:410917520	sprouty-related, EVH1 domain-containing protein 2-like [Takifugu rubripes]
c170383_g2_i1.m.37417	n.s.	n.s.	<0.05	<0.05	n.s.	n.s.	n.s.	n.s.	n.s.	n.s.	2	-0.734482	<0.001	YES		GI:551514861	homeodomain-interacting protein kinase 3-like [Xiphophorus maculatus]
c170517_g1_i1.m.38354	n.s.	n.s.	n.s.	<0.05	n.s.	n.s.	n.s.	n.s.	n.s.	n.s.	1	-0.698047	<0.001	YES		GI:657577539	endothelial transcription factor GATA-2 [Stegastes partitus]
c170719_g7_i1.m.39580	n.s.	n.s.	n.s.	<0.05	n.s.	n.s.	n.s.	n.s.	n.s.	<0.001	2	0.390763	n.s.		YES	GI:657591787	nidogen-1-like, partial [Stegastes partitus]
c171140_g1_i2.m.42297	n.s.	n.s.	n.s.	<0.05	n.s.	n.s.	n.s.	n.s.	n.s.	n.s.	1	-0.708328	<0.001	YES		GI:334362342	lily-type lectin [Epinephelus coioides]
c171661_g1_i2.m.45885	n.s.	n.s.	n.s.	<0.05	n.s.	n.s.	n.s.	n.s.	n.s.	n.s.	1	-0.700204	<0.001	YES		GI:348503892	splicing factor 3B subunit 3-like [Oreochromis niloticus]
c171733_g10_i1.m.46266	n.s.	n.s.	n.s.	n.s.	n.s.	n.s.	n.s.	n.s.	n.s.	n.s.	0	-0.687679	<0.001	YES		GI:554831868	beta-1,3-glucosyltransferase-like [Haplochromis burtoni]
c171737_g2_i1.m.46294	n.s.	n.s.	<0.05	<0.001	n.s.	n.s.	n.s.	n.s.	n.s.	n.s.	2	-0.834681	<0.001	YES	YES	GI:12659138	mage-d3 [Mus musculus]
c171774_g1_i1.m.46690	n.s.	n.s.	n.s.	<0.05	n.s.	n.s.	n.s.	n.s.	n.s.	n.s.	1	-0.703579	<0.001	YES		GI:657585201	DNA replication licensing factor MCM4 [Stegastes partitus]
c171831_g1_i1.m.47128	n.s.	n.s.	n.s.	n.s.	n.s.	n.s.	n.s.	n.s.	n.s.	n.s.	0	-0.692274	<0.001	YES		GI:657573932	condensin complex subunit 3 [Stegastes partitus]
c171970_g1_i1.m.48189	n.s.	n.s.	n.s.	<0.05	n.s.	n.s.	n.s.	n.s.	n.s.	n.s.	1	0.762513	<0.001	YES		GI:657589530	thyrotroph embryonic factor-like isoform X3 [Stegastes partitus]
c172082_g1_i3.m.48905	n.s.	n.s.	n.s.	<0.05	n.s.	n.s.	n.s.	n.s.	n.s.	n.s.	1	-0.703005	<0.001	YES		GI:542219274	pro-neuregulin-1, membrane-bound isoform-like isoform X5 [Oreochromis niloticus]
c172278_g3_i11.m.50522	n.s.	n.s.	<0.05	<0.05	n.s.	n.s.	n.s.	n.s.	n.s.	n.s.	2	0.697769	<0.001	YES		GI:657588497	F-box only protein 3 [Stegastes partitus]
c172340_g1_i3.m.50966	n.s.	n.s.	n.s.	<0.05	n.s.	n.s.	n.s.	n.s.	n.s.	n.s.	1	-0.70254	<0.001	YES		GI:657558857	metastasis-associated protein MTA2 [Stegastes partitus]
c172371_g1_i1.m.51147	n.s.	n.s.	n.s.	<0.05	n.s.	n.s.	n.s.	n.s.	n.s.	n.s.	1	0.717277	<0.001	YES		GI:657579576	beta-hexosaminidase subunit beta isoform X1 [Stegastes partitus]
c172379_g3_i1.m.51189	n.s.	n.s.	n.s.	<0.05	n.s.	n.s.	n.s.	n.s.	n.s.	n.s.	1	0.713676	<0.001	YES		GI:657522304	ras-related protein Rab-3A-like [Stegastes partitus]
c172512_g1_i2.m.52382	n.s.	n.s.	n.s.	<0.05	n.s.	n.s.	n.s.	n.s.	n.s.	<0.05	2	0.680255	<0.001	YES		GI:657572757	nuclear factor erythroid 2-related factor 1-like [Stegastes partitus]
c172565_g5_i1.m.52849	n.s.	n.s.	<0.05	<0.05	n.s.	n.s.	n.s.	n.s.	n.s.	n.s.	2	-0.68456	<0.001	YES		GI:410927686	plasma membrane calcium-transporting ATPase 3-like, partial [Takifugu rubripes]
c172565_g7_i1.m.52871	n.s.	n.s.	n.s.	n.s.	n.s.	n.s.	n.s.	n.s.	n.s.	n.s.	0	0.682898	<0.001	YES		GI:584017466	gamma-aminobutyric acid type B receptor subunit 1-like [Neolamprologus brichardi]
c172606_g3_i2.m.53302	n.s.	n.s.	n.s.	<0.001	n.s.	n.s.	n.s.	n.s.	<0.05	<0.05	3	0.596323	<0.05		YES	GI:657567456	nucleoside diphosphate-linked moiety X motif 19, mitochondrial [Stegastes partitus]
c172732_g3_i2.m.54508	n.s.	n.s.	n.s.	<0.05	n.s.	n.s.	n.s.	n.s.	n.s.	n.s.	1	0.691488	<0.001	YES		GI:657556616	E3 ubiquitin-protein ligase RLIM [Stegastes partitus]
c172905_g7_i1.m.56105	n.s.	n.s.	<0.05	<0.05	n.s.	n.s.	n.s.	n.s.	n.s.	n.s.	2	-0.763189	<0.001	YES		GI:657567935	proline-rich protein 16 [Stegastes partitus]
c173114_g1_i1.m.57843	n.s.	n.s.	n.s.	n.s.	n.s.	n.s.	n.s.	n.s.	n.s.	n.s.	0	-0.679517	<0.001	YES		GI:657575583	doublesex and mab-3 related transcription factor 1-like [Stegastes partitus]
c173211_g6_i3.m.58705	n.s.	n.s.	n.s.	<0.05	n.s.	n.s.	n.s.	n.s.	<0.05	n.s.	2	-0.683528	<0.001	YES		GI:542200432	leucine-rich PPR motif-containing protein, mitochondrial-like [Oreochromis niloticus]
c173301_g1_i1.m.59655	n.s.	n.s.	n.s.	<0.05	n.s.	n.s.	n.s.	n.s.	n.s.	n.s.	1	-0.691926	<0.001	YES		GI:657567761	uncharacterized protein KIAA0753 homolog [Stegastes partitus]
c173302_g2_i1.m.59656	n.s.	n.s.	n.s.	<0.05	n.s.	n.s.	n.s.	n.s.	n.s.	n.s.	1	0.699012	<0.001	YES		GI:542212396	uncharacterized protein LOC102079009 [Oreochromis niloticus]
c173320_g2_i2.m.59762	n.s.	n.s.	n.s.	n.s.	n.s.	n.s.	n.s.	n.s.	n.s.	n.s.	0	0.728566	<0.001	YES		GI:657589117	arf-GAP with SH3 domain, ANK repeat and PH domain-containing protein 2-like [Stegastes partitus]
c173320_g5_i2.m.59774	n.s.	n.s.	n.s.	<0.05	n.s.	n.s.	n.s.	n.s.	n.s.	n.s.	1	0.704189	<0.001	YES		GI:657589117	arf-GAP with SH3 domain, ANK repeat and PH domain-containing protein 2-like [Stegastes partitus]
c173703_g1_i2.m.63002	n.s.	n.s.	n.s.	<0.05	n.s.	n.s.	n.s.	n.s.	n.s.	n.s.	1	0.684305	<0.001	YES		GI:47225043	unnamed protein product [Tetraodon nigroviridis]
c173982_g1_i4.m.65734	n.s.	n.s.	n.s.	n.s.	n.s.	n.s.	n.s.	n.s.	n.s.	n.s.	0	0.679451	<0.001	YES		GI:657589968	DNA repair protein XRCC4-like [Stegastes partitus]
c174024_g1_i4.m.65970	n.s.	n.s.	n.s.	<0.05	n.s.	n.s.	n.s.	n.s.	n.s.	n.s.	1	-0.704215	<0.001	YES		GI:657576465	insulin-like growth factor-binding protein 5 [Stegastes partitus]
c174047_g1_i5.m.66185	n.s.	n.s.	n.s.	<0.05	n.s.	n.s.	n.s.	n.s.	n.s.	n.s.	1	-0.722882	<0.001	YES		GI:657540387	zinc finger protein DZIP1 isoform X1 [Stegastes partitus]
c174111_g1_i1.m.66879	n.s.	n.s.	n.s.	<0.05	n.s.	n.s.	n.s.	n.s.	n.s.	n.s.	1	-0.695023	<0.001	YES		GI:657592937	activating signal cointegrator 1 complex subunit 2 [Stegastes partitus]
c174166_g5_i2.m.67470	n.s.	n.s.	n.s.	n.s.	n.s.	<0.05	n.s.	n.s.	n.s.	n.s.	1	-0.689269	<0.001	YES		GI:657597594	ciliogenesis-associated TTC17-interacting protein [Stegastes partitus]
c174285_g10_i2.m.68701	n.s.	n.s.	n.s.	<0.05	n.s.	n.s.	n.s.	n.s.	n.s.	n.s.	1	-0.733612	<0.001	YES		GI:657572437	G protein-regulated inducer of neurite outgrowth 3 [Stegastes partitus]
c174357_g10_i2.m.69404	n.s.	n.s.	n.s.	<0.05	n.s.	n.s.	n.s.	n.s.	n.s.	n.s.	1	-0.697727	<0.001	YES		GI:657542625	peroxisomal leader peptide-processing protease [Stegastes partitus]
c174390_g12_i2.m.69744	n.s.	n.s.	n.s.	<0.05	n.s.	n.s.	n.s.	n.s.	n.s.	n.s.	1	0.681119	<0.001	YES		GI:554807641	transcriptional enhancer factor TEF-5-like isoform X1 [Haplochromis burtoni]
c174457_g1_i1.m.70507	n.s.	n.s.	n.s.	<0.05	n.s.	n.s.	n.s.	n.s.	n.s.	n.s.	1	-0.712805	<0.001	YES		GI:657540608	zinc finger matrin-type protein 2 [Stegastes partitus]
c174818_g2_i1.m.73881	n.s.	n.s.	n.s.	n.s.	n.s.	n.s.	n.s.	n.s.	n.s.	n.s.	0	0.679806	<0.001	YES		GI:657545788	amine oxidase [flavin-containing] B [Stegastes partitus]
c175015_g1_i1.m.75836	n.s.	n.s.	<0.05	<0.05	n.s.	n.s.	n.s.	n.s.	n.s.	n.s.	2	-0.710843	<0.001	YES		GI:657585684	cell division cycle-associated protein 7 isoform X1 [Stegastes partitus]
c175077_g4_i1.m.76528	n.s.	n.s.	<0.05	<0.05	n.s.	n.s.	n.s.	n.s.	n.s.	n.s.	2	-0.682268	<0.001	YES		GI:542262532	uncharacterized protein LOC102075814 [Oreochromis niloticus]
c175209_g4_i2.m.77907	n.s.	n.s.	<0.05	<0.05	n.s.	n.s.	n.s.	n.s.	n.s.	n.s.	2	-0.721944	<0.001	YES		GI:657571430	dual 3',5'-cyclic-AMP and -GMP phosphodiesterase 11A-like [Stegastes partitus]
c175220_g1_i3.m.78015	n.s.	n.s.	n.s.	<0.05	n.s.	n.s.	n.s.	n.s.	n.s.	n.s.	1	-0.710156	<0.001	YES		GI:657542224	STE20/SPS1-related proline-alanine-rich protein kinase isoform X1 [Stegastes partitus]
c175438_g1_i1.m.80600	n.s.	n.s.	n.s.	<0.05	n.s.	n.s.	n.s.	n.s.	n.s.	n.s.	1	-0.688279	<0.001	YES		GI:657553995	coiled-coil domain-containing protein lobo homolog [Stegastes partitus]
c175558_g2_i3.m.81945	n.s.	n.s.	n.s.	n.s.	n.s.	n.s.	n.s.	n.s.	n.s.	n.s.	0	-0.700072	<0.001	YES		GI:542213551	WD repeat-containing protein 93-like isoform X2 [Oreochromis niloticus]
c175602_g2_i1.m.82425	n.s.	n.s.	<0.05	<0.05	n.s.	n.s.	n.s.	n.s.	n.s.	n.s.	2	0.679135	<0.001	YES		GI:657567480	pre-B-cell leukemia transcription factor-interacting protein 1 isoform X3 [Stegastes partitus]
c175925_g1_i1.m.86231	n.s.	n.s.	n.s.	<0.05	n.s.	n.s.	n.s.	n.s.	n.s.	n.s.	1	-0.684546	<0.001	YES		no significant similarity found
c176018_g8_i2.m.87099	n.s.	n.s.	n.s.	<0.05	n.s.	n.s.	n.s.	n.s.	n.s.	n.s.	1	-0.739746	<0.001	YES		GI:348500727	glycosylphosphatidylinositol anchor attachment 1 protein-like isoform X1 [Oreochromis niloticus]
c176074_g7_i1.m.87761	n.s.	n.s.	n.s.	<0.05	n.s.	n.s.	n.s.	n.s.	n.s.	n.s.	1	-0.713603	<0.001	YES		GI:657592913	beta-centractin [Stegastes partitus]
c176128_g2_i1.m.88322	n.s.	n.s.	n.s.	<0.05	n.s.	n.s.	n.s.	n.s.	n.s.	n.s.	1	0.734103	<0.001	YES		GI:499045633	transgelin-like [Maylandia zebra]
c176294_g6_i2.m.90220	n.s.	n.s.	n.s.	<0.05	n.s.	n.s.	n.s.	n.s.	n.s.	n.s.	1	-0.724295	<0.001	YES		GI:657549388	WW domain-containing adapter protein with coiled-coil [Stegastes partitus]
c176303_g2_i3.m.90367	n.s.	n.s.	n.s.	<0.05	n.s.	n.s.	n.s.	n.s.	n.s.	n.s.	1	-0.703774	<0.001	YES		GI:657559647	sterile alpha motif domain-containing protein 15 [Stegastes partitus]
c176360_g2_i3.m.90961	n.s.	n.s.	n.s.	<0.05	n.s.	n.s.	n.s.	n.s.	n.s.	n.s.	1	0.679291	<0.001	YES		GI:657553768	hemicentin-2-like [Stegastes partitus]
c176468_g4_i1.m.91972	n.s.	n.s.	n.s.	<0.05	n.s.	n.s.	n.s.	n.s.	n.s.	n.s.	1	0.721563	<0.001	YES		GI:657574438	uncharacterized protein LOC103365295 [Stegastes partitus]
c176557_g2_i3.m.93141	n.s.	n.s.	n.s.	<0.05	n.s.	n.s.	n.s.	n.s.	n.s.	n.s.	1	0.705861	<0.001	YES		GI:657566936	solute carrier family 13 member 2-like [Stegastes partitus]
c176732_g1_i5.m.95364	n.s.	n.s.	<0.05	n.s.	n.s.	n.s.	n.s.	n.s.	n.s.	<0.001	2	-0.226815	n.s.		YES	GI:657564506	PR domain zinc finger protein 15 [Stegastes partitus]
c176840_g4_i1.m.96621	n.s.	n.s.	n.s.	<0.05	n.s.	n.s.	n.s.	n.s.	n.s.	n.s.	1	0.700074	<0.001	YES		no significant similarity found
c176890_g4_i3.m.97259	n.s.	n.s.	n.s.	<0.05	n.s.	n.s.	n.s.	n.s.	n.s.	n.s.	1	-0.780792	<0.001	YES		GI:657559832	serine/arginine-rich splicing factor 5 isoform X2 [Stegastes partitus]
c176890_g4_i5.m.97260	n.s.	n.s.	n.s.	<0.05	n.s.	n.s.	n.s.	n.s.	n.s.	n.s.	1	-0.721802	<0.001	YES		GI:657559832	serine/arginine-rich splicing factor 5 isoform X2 [Stegastes partitus]
c176893_g11_i1.m.97319	n.s.	n.s.	<0.05	<0.05	n.s.	n.s.	n.s.	n.s.	<0.05	n.s.	3	-0.736675	<0.001	YES	YES	GI:657571020	ATP-binding cassette sub-family G member 2-like [Stegastes partitus]
c177084_g2_i1.m.99669	n.s.	n.s.	n.s.	<0.05	n.s.	n.s.	n.s.	n.s.	n.s.	n.s.	1	0.719137	<0.001	YES		GI:657522972	lipid phosphate phosphohydrolase 3-like isoform X1 [Stegastes partitus]
c177491_g4_i2.m.104806	n.s.	n.s.	n.s.	<0.05	n.s.	n.s.	n.s.	n.s.	n.s.	n.s.	1	-0.695085	<0.001	YES		GI:657579998	procollagen-lysine,2-oxoglutarate 5-dioxygenase 1 isoform X1 [Stegastes partitus]
c177640_g5_i4.m.106598	n.s.	n.s.	n.s.	<0.05	n.s.	n.s.	n.s.	n.s.	n.s.	n.s.	1	-0.696463	<0.001	YES		GI:143216905	steroid 11-beta-hydroxylase [Dicentrarchus labrax] (Cyp11B1)
c177861_g1_i1.m.109362	n.s.	n.s.	n.s.	<0.05	n.s.	n.s.	n.s.	n.s.	n.s.	n.s.	1	0.697755	<0.001	YES		GI:657581645	ADP-ribosylation factor-like protein 3 [Stegastes partitus]
c177924_g4_i12.m.110184	n.s.	n.s.	n.s.	<0.001	n.s.	n.s.	n.s.	n.s.	n.s.	n.s.	1	-0.776664	<0.001	YES		GI:657598072	signal transducer and activator of transcription 1-alpha/beta-like isoform X1 [Stegastes partitus]
c178079_g6_i1.m.112028	n.s.	n.s.	n.s.	<0.05	n.s.	n.s.	n.s.	n.s.	n.s.	n.s.	1	0.756669	<0.001	YES		GI:657566133	protein-methionine sulfoxide oxidase MICAL2 isoform X5 [Stegastes partitus]
c178111_g4_i4.m.112402	n.s.	n.s.	n.s.	<0.05	n.s.	n.s.	n.s.	n.s.	n.s.	n.s.	1	0.691092	<0.001	YES		GI:657532744	cathepsin L1-like [Stegastes partitus]
c178130_g6_i1.m.112621	n.s.	n.s.	<0.05	<0.05	n.s.	n.s.	n.s.	n.s.	n.s.	n.s.	2	-0.683523	<0.001	YES		no significant similarity found
c178350_g4_i1.m.115184	n.s.	n.s.	<0.05	<0.05	n.s.	n.s.	n.s.	n.s.	n.s.	n.s.	2	-0.752924	<0.001	YES		GI:657560504	coiled-coil domain-containing protein 96 [Stegastes partitus]
c178574_g8_i1.m.118341	n.s.	n.s.	n.s.	<0.05	n.s.	n.s.	n.s.	n.s.	n.s.	n.s.	1	-0.690175	<0.001	YES		GI:657577537	selenocysteine-specific elongation factor [Stegastes partitus]
c178774_g4_i4.m.120864	n.s.	n.s.	n.s.	<0.05	n.s.	n.s.	n.s.	n.s.	n.s.	n.s.	1	-0.681369	<0.001	YES		GI:657738032	piezo-type mechanosensitive ion channel component 2-like [Cynoglossus semilaevis]
c178875_g2_i6.m.122343	n.s.	n.s.	n.s.	<0.05	n.s.	n.s.	n.s.	n.s.	n.s.	n.s.	1	-0.703574	<0.001	YES		GI:499020792	exocyst complex component 6B-like isoform X4 [Maylandia zebra]
c178965_g2_i5.m.123627	n.s.	n.s.	n.s.	<0.05	n.s.	n.s.	n.s.	n.s.	n.s.	n.s.	1	-0.755667	<0.001	YES		GI:657563331	swi5-dependent recombination DNA repair protein 1 homolog [Stegastes partitus]
c178988_g2_i6.m.123998	n.s.	n.s.	n.s.	<0.05	n.s.	n.s.	n.s.	n.s.	n.s.	n.s.	1	0.716831	<0.001	YES		GI:657568625	transmembrane and coiled-coil domains protein 1 isoform X2 [Stegastes partitus]
c179007_g2_i1.m.124263	n.s.	n.s.	n.s.	<0.05	n.s.	n.s.	n.s.	n.s.	n.s.	n.s.	1	0.740392	<0.001	YES		GI:542204546	gastrotropin-like [Oreochromis niloticus]
c179030_g5_i1.m.124600	n.s.	n.s.	n.s.	<0.05	n.s.	n.s.	n.s.	n.s.	n.s.	n.s.	1	-0.711734	<0.001	YES		GI:657580561	uncharacterized protein LOC103367867 [Stegastes partitus]
c179042_g3_i3.m.124683	n.s.	n.s.	n.s.	n.s.	n.s.	n.s.	n.s.	n.s.	n.s.	n.s.	0	0.679412	<0.001	YES		GI:657584478	plastin-2 [Stegastes partitus]
c179050_g1_i3.m.124767	n.s.	n.s.	<0.05	<0.05	n.s.	n.s.	n.s.	n.s.	n.s.	n.s.	2	0.721535	<0.001	YES		GI:657565424	mothers against decapentaplegic homolog 4-like [Stegastes partitus]
c179453_g1_i2.m.129848	n.s.	n.s.	n.s.	<0.05	n.s.	n.s.	n.s.	n.s.	n.s.	n.s.	1	0.703854	<0.001	YES		GI:657568214	RNA-binding protein 10-like [Stegastes partitus]
c179463_g8_i2.m.130031	n.s.	n.s.	n.s.	<0.05	n.s.	n.s.	n.s.	n.s.	n.s.	n.s.	1	-0.696505	<0.001	YES		GI:657595189	homeobox protein meis3-like [Stegastes partitus]
c179501_g5_i20.m.130609	n.s.	n.s.	<0.05	n.s.	n.s.	n.s.	n.s.	n.s.	<0.05	<0.001	3	0.216988	n.s.		YES	GI:657574146	immunoglobulin-like domain-containing receptor 2 isoform X2 [Stegastes partitus]
c179564_g1_i1.m.131405	n.s.	n.s.	n.s.	<0.05	n.s.	n.s.	n.s.	n.s.	n.s.	n.s.	1	0.707788	<0.001	YES		GI:657552061	glypican-4 [Stegastes partitus]
c179706_g2_i1.m.133180	n.s.	n.s.	n.s.	<0.05	n.s.	n.s.	n.s.	n.s.	n.s.	n.s.	1	-0.701787	<0.001	YES		GI:657576382	nodal homolog 4-A-like [Stegastes partitus]
c180167_g3_i1.m.139410	n.s.	n.s.	n.s.	<0.05	n.s.	n.s.	n.s.	n.s.	n.s.	n.s.	1	-0.679752	<0.001	YES		no significant similarity found
c180425_g2_i3.m.143417	n.s.	n.s.	n.s.	<0.05	n.s.	n.s.	n.s.	n.s.	<0.05	<0.05	3	0.558031	<0.05		YES	GI:499029706	extended synaptotagmin-2-A-like isoform X5 [Maylandia zebra]
c180565_g3_i2.m.145523	n.s.	n.s.	<0.05	<0.05	n.s.	n.s.	n.s.	n.s.	n.s.	n.s.	2	-0.722832	<0.001	YES		no significant similarity found
c180762_g5_i3.m.148504	n.s.	n.s.	n.s.	<0.05	n.s.	n.s.	n.s.	n.s.	n.s.	n.s.	1	0.725829	<0.001	YES		GI:657583266	meprin A subunit beta [Stegastes partitus]
c180783_g2_i1.m.148827	n.s.	n.s.	n.s.	n.s.	n.s.	n.s.	n.s.	n.s.	n.s.	n.s.	0	0.692854	<0.001	YES		GI:688536102	uncharacterized protein LOC103909784 [Danio rerio]
c180864_g1_i1.m.149893	n.s.	n.s.	n.s.	<0.05	n.s.	n.s.	n.s.	n.s.	n.s.	n.s.	1	-0.680539	<0.001	YES		GI:499048136	tapasin-related protein-like isoform X1 [Maylandia zebra]
c181021_g2_i4.m.151982	n.s.	n.s.	<0.05	<0.05	n.s.	n.s.	n.s.	n.s.	n.s.	n.s.	2	-0.750386	<0.001	YES		GI:657584306	prolyl endopeptidase-like [Stegastes partitus]
c181124_g1_i1.m.153477	n.s.	n.s.	n.s.	<0.05	n.s.	n.s.	n.s.	n.s.	<0.001	n.s.	2	0.564947	<0.05		YES	GI:657524364	calcium-independent phospholipase A2-gamma-like [Stegastes partitus]
c181347_g4_i6.m.157039	n.s.	n.s.	<0.05	<0.05	n.s.	n.s.	n.s.	n.s.	n.s.	n.s.	2	-0.79269	<0.001	YES		GI:657595211	UPF0740 protein C1orf192 homolog [Stegastes partitus]
c181363_g5_i1.m.157415	n.s.	n.s.	n.s.	<0.05	n.s.	n.s.	n.s.	n.s.	n.s.	n.s.	1	0.679618	<0.001	YES		GI:657537430	unconventional myosin-X-like [Stegastes partitus]
c181455_g7_i2.m.159008	n.s.	n.s.	<0.05	<0.05	n.s.	n.s.	n.s.	n.s.	n.s.	n.s.	2	-0.723029	<0.001	YES		GI:657568333	sodium/potassium-transporting ATPase subunit alpha-3 [Stegastes partitus]
c181492_g9_i1.m.159569	n.s.	n.s.	n.s.	<0.05	n.s.	n.s.	n.s.	n.s.	n.s.	n.s.	1	0.693196	<0.001	YES		no significant similarity found
c181543_g10_i2.m.160270	n.s.	n.s.	n.s.	<0.05	n.s.	n.s.	n.s.	n.s.	n.s.	n.s.	1	0.68122	<0.001	YES		GI:657534494	Krueppel-like factor 6 [Stegastes partitus]
c181553_g2_i6.m.160417	n.s.	n.s.	n.s.	<0.05	n.s.	n.s.	n.s.	n.s.	n.s.	n.s.	1	-0.724474	<0.001	YES		GI:657533717	lysophosphatidic acid phosphatase type 6 [Stegastes partitus]
c181661_g4_i6.m.162229	n.s.	n.s.	n.s.	<0.05	n.s.	n.s.	n.s.	n.s.	n.s.	n.s.	1	0.695718	<0.001	YES		GI:657557210	unconventional myosin-XVIIIa-like isoform X2 [Stegastes partitus]
c181768_g1_i1.m.163866	n.s.	n.s.	n.s.	<0.05	n.s.	n.s.	n.s.	n.s.	n.s.	n.s.	1	0.725778	<0.001	YES		GI:554813206	macrophage mannose receptor 1-like [Haplochromis burtoni]
c181805_g3_i1.m.164480	n.s.	n.s.	n.s.	<0.05	n.s.	n.s.	n.s.	n.s.	<0.05	<0.05	3	0.42203	n.s.		YES	GI:657523271	AT-rich interactive domain-containing protein 4B isoform X3 [Stegastes partitus]
c181834_g1_i1.m.165040	n.s.	n.s.	n.s.	<0.05	n.s.	n.s.	n.s.	n.s.	n.s.	n.s.	1	-0.695094	<0.001	YES		GI:657735911	uncharacterized protein C2orf50 homolog [Cynoglossus semilaevis]
c182154_g3_i1.m.169590	n.s.	n.s.	n.s.	<0.05	n.s.	n.s.	n.s.	n.s.	n.s.	n.s.	1	-0.751895	<0.001	YES		GI:657593306	antigen peptide transporter 2 [Stegastes partitus]
c182241_g7_i2.m.170929	n.s.	n.s.	n.s.	<0.05	n.s.	n.s.	n.s.	n.s.	n.s.	n.s.	1	-0.715268	<0.001	YES		GI:657531081	tetratricopeptide repeat protein 7B [Stegastes partitus]
c182316_g7_i1.m.172294	n.s.	n.s.	n.s.	<0.05	n.s.	n.s.	n.s.	n.s.	n.s.	n.s.	1	0.711618	<0.001	YES		GI:657574138	angiotensin-converting enzyme 2 [Stegastes partitus]
c182588_g4_i3.m.176236	n.s.	n.s.	<0.05	<0.05	n.s.	n.s.	n.s.	n.s.	n.s.	n.s.	2	-0.696514	<0.001	YES		GI:657528956	cellular retinoic acid-binding protein 1 [Stegastes partitus]
c182673_g6_i1.m.177745	n.s.	n.s.	n.s.	<0.05	n.s.	n.s.	n.s.	n.s.	n.s.	n.s.	1	-0.69344	<0.001	YES		GI:657573221	transmembrane gamma-carboxyglutamic acid protein 1-like [Stegastes partitus]
c182739_g5_i7.m.178803	n.s.	n.s.	n.s.	<0.05	n.s.	n.s.	n.s.	n.s.	n.s.	<0.05	2	0.455114	<0.05		YES	GI:657559612	E3 ubiquitin-protein ligase pellino homolog 2-like [Stegastes partitus]
c182864_g3_i4.m.180608	n.s.	n.s.	n.s.	<0.05	n.s.	n.s.	n.s.	n.s.	n.s.	n.s.	1	-0.712124	<0.001	YES		GI:498976817	chromatin modification-related protein MEAF6-like isoform X2 [Maylandia zebra]
c183086_g1_i2.m.184210	n.s.	n.s.	n.s.	<0.05	n.s.	n.s.	n.s.	n.s.	n.s.	n.s.	1	0.688893	<0.001	YES		GI:583968837	UDP-glucuronosyltransferase 2A2-like [Neolamprologus brichardi]
c183251_g2_i10.m.186894	n.s.	n.s.	<0.05	<0.05	n.s.	n.s.	n.s.	n.s.	n.s.	n.s.	2	-0.751503	<0.001	YES		GI:657561226	protein transport protein Sec24D isoform X1 [Stegastes partitus]
c183272_g1_i1.m.187192	n.s.	n.s.	n.s.	<0.05	n.s.	n.s.	n.s.	n.s.	n.s.	n.s.	1	-0.689289	<0.001	YES		GI:657568915	secretion-regulating guanine nucleotide exchange factor [Stegastes partitus]
c183332_g2_i11.m.188258	n.s.	n.s.	n.s.	<0.05	n.s.	n.s.	n.s.	n.s.	n.s.	n.s.	1	0.720204	<0.001	YES		GI:657599448	myelin regulatory factor [Stegastes partitus]
c183390_g4_i3.m.189074	n.s.	n.s.	n.s.	<0.05	n.s.	n.s.	n.s.	n.s.	n.s.	n.s.	1	-0.695691	<0.001	YES		GI:348507188	probable E3 ubiquitin-protein ligase TRIM8-like isoform X1 [Oreochromis niloticus]
c183486_g15_i1.m.190366	n.s.	n.s.	n.s.	<0.05	n.s.	n.s.	n.s.	n.s.	n.s.	n.s.	1	0.697253	<0.001	YES		GI:657573730	TRAF3-interacting protein 1 isoform X2 [Stegastes partitus]
c183496_g2_i3.m.190470	n.s.	n.s.	n.s.	n.s.	n.s.	n.s.	n.s.	n.s.	n.s.	n.s.	0	0.680313	<0.001	YES		GI:657552100	PH and SEC7 domain-containing protein 2 isoform X2 [Stegastes partitus]
c183613_g2_i3.m.191697	n.s.	n.s.	n.s.	<0.05	n.s.	n.s.	n.s.	n.s.	n.s.	n.s.	1	0.715462	<0.001	YES		GI:597754177	uncharacterized protein LOC103022935 [Astyanax mexicanus]
c183664_g2_i4.m.192155	n.s.	n.s.	n.s.	<0.05	n.s.	n.s.	n.s.	n.s.	n.s.	n.s.	1	0.681302	<0.001	YES		GI:548411579	contactin-associated protein like 5-1-like [Pundamilia nyererei]
c277740_g1_i1.m.196014	n.s.	n.s.	n.s.	n.s.	n.s.	n.s.	n.s.	n.s.	n.s.	n.s.	0	-0.688054	<0.001	YES		no significant similarity found
c318072_g1_i1.m.197660	n.s.	n.s.	n.s.	<0.05	n.s.	n.s.	n.s.	n.s.	n.s.	n.s.	1	-0.699985	<0.001	YES		GI:499041691	retrotransposon-like protein 1-like isoform X1 [Maylandia zebra]
c339998_g1_i1.m.198368	n.s.	n.s.	<0.05	<0.05	n.s.	n.s.	n.s.	n.s.	n.s.	n.s.	2	-0.686353	<0.001	YES		GI:657549367	serine protease 56 [Stegastes partitus]
c340713_g1_i1.m.198411	n.s.	n.s.	<0.05	<0.05	n.s.	n.s.	n.s.	n.s.	n.s.	n.s.	2	-0.730948	<0.001	YES		GI:657594987	transcription factor Sox-8-like [Stegastes partitus]
c343422_g1_i1.m.198549	n.s.	n.s.	<0.05	n.s.	n.s.	<0.05	n.s.	n.s.	n.s.	<0.05	3	0.170153	n.s.		YES	no significant similarity found

## Sheet: Table S4
Gene Ontology (GO) enrichment in brain of non-transitional stages undergoing sex change in A. bicinctus. GO term, p-value, corrected p-value, number of up-regulated genes in non-transitional stages mapped to this GO term (x), number of genes in the transcriptome mapped to this GO term (n), number of up-regulated genes in non-transitional stages mapped to GO terms (X), number of genes in the trans…
GO-ID	f	p-value	corr p-value	x	n	X	N	Description	Contigs IDs
8277	GO:0008277	1.5357e-07	0.00030821	10	531	64	30496	regulation of G-protein coupled receptor protein signaling pathway	C179340_G2_I1.M.128396|C177831_G1_I1.M.109082|C176884_G3_I3.M.97195|C181526_G2_I1.M.160070|C171087_G2_I1.M.41985|C176211_G2_I2.M.89189|C176211_G2_I8.M.89198|C136068_G1_I1.M.8909|C177479_G7_I1.M.104626|C183119_G2_I7.M.184800
7343	GO:0007343	4.6678e-05	0.018737	4	94	64	30496	egg activation	C179340_G2_I1.M.128396|C176211_G2_I2.M.89189|C176211_G2_I8.M.89198|C183119_G2_I7.M.184800
1580	GO:0001580	0.00012546	0.03357	3	46	64	30496	detection of chemical stimulus involved in sensory perception of bitter taste	C176211_G2_I2.M.89189|C176211_G2_I8.M.89198|C183119_G2_I7.M.184800
60466	GO:0060466	9.877e-07	0.00099116	4	36	64	30496	activation of meiosis involved in egg activation	C179340_G2_I1.M.128396|C176211_G2_I2.M.89189|C176211_G2_I8.M.89198|C183119_G2_I7.M.184800
45836	GO:0045836	2.4747e-05	0.016556	4	80	64	30496	positive regulation of meiosis	C179340_G2_I1.M.128396|C176211_G2_I2.M.89189|C176211_G2_I8.M.89198|C183119_G2_I7.M.184800
32417	GO:0032417	4.1862e-05	0.018737	3	32	64	30496	positive regulation of sodium:hydrogen antiporter activity	C176211_G2_I2.M.89189|C176211_G2_I8.M.89198|C183119_G2_I7.M.184800
70498	GO:0070498	0.00010245	0.03357	3	43	64	30496	interleukin-1-mediated signaling pathway	C176211_G2_I2.M.89189|C176211_G2_I8.M.89198|C183119_G2_I7.M.184800
32415	GO:0032415	0.00013381	0.03357	3	47	64	30496	regulation of sodium:hydrogen antiporter activity	C176211_G2_I2.M.89189|C176211_G2_I8.M.89198|C183119_G2_I7.M.184800
50913	GO:0050913	0.00021393	0.047706	3	55	64	30496	sensory perception of bitter taste	C176211_G2_I2.M.89189|C176211_G2_I8.M.89198|C183119_G2_I7.M.184800

## Sheet: Table S5
Gene Ontology (GO) enrichment in gonads of male stages undergoing sex change in A. bicinctus. GO term, p-value, corrected p-value, number of up-regulated genes in males mapped to this GO term (x), number of genes in the transcriptome mapped to this GO term (n), number of up-regulated genes in males mapped to GO terms (X), number of genes in the transcriptome mapped to GO terms (N), Description, C…
GO	p-value	corr p-value	x	n	X	N	Description	Contigs IDs
GO:0000003	2.8523e-05	0.005653	101	7632	281	30496	reproduction	C170383_G2_I1.M.37417|C173211_G6_I3.M.58705|C183272_G1_I1.M.187192|C178748_G2_I1.M.120478|C171461_G2_I1.M.44388|C165904_G1_I1.M.22394|C178439_G6_I4.M.116263|C154697_G1_I3.M.13185|C177042_G1_I4.M.99076|C179812_G4_I1.M.134663|C182650_G2_I2.M.177280|C175674_G3_I1.M.83185|C181419_G15_I1.M.158337|C181708_G3_I3.M.162926|C170771_G1_I2.M.39917|C172340_G1_I3.M.50966|C132534_G1_I1.M.8267|C178225_G1_I1.M.11…
GO:0000279	1.829e-05	0.0043837	38	1998	281	30496	M phase	C176949_G1_I3.M.97995|C180704_G5_I1.M.147657|C165819_G1_I1.M.22249|C140353_G1_I1.M.9545|C160241_G1_I1.M.16200|C176489_G2_I2.M.92244|C171347_G1_I1.M.43537|C176158_G4_I3.M.88583|C176890_G4_I5.M.97260|C179379_G8_I3.M.128884|C179160_G2_I4.M.126216|C178439_G6_I4.M.116263|C178439_G6_I1.M.116261|C165517_G2_I1.M.21847|C170947_G1_I2.M.41106|C168483_G4_I4.M.28859|C170768_G2_I3.M.39904|C176074_G7_I1.M.87761…
GO:0000377	0.00034074	0.029678	15	578	281	30496	RNA splicing, via transesterification reactions with bulged adenosine as nucleophile	C180401_G1_I4.M.142967|C170849_G1_I1.M.40391|C178748_G2_I1.M.120478|C173056_G1_I2.M.57387|C170771_G1_I2.M.39917|C176890_G4_I3.M.97259|C180520_G7_I6.M.144772|C176890_G4_I5.M.97260|C171661_G1_I2.M.45885|C154610_G1_I1.M.13146|C165771_G1_I3.M.22201|C170768_G2_I3.M.39904|C174752_G1_I1.M.73334|C160637_G2_I1.M.16473|C180102_G4_I2.M.138558
GO:0000398	0.00034074	0.029678	15	578	281	30496	nuclear mRNA splicing, via spliceosome	C180401_G1_I4.M.142967|C170849_G1_I1.M.40391|C178748_G2_I1.M.120478|C173056_G1_I2.M.57387|C170771_G1_I2.M.39917|C176890_G4_I3.M.97259|C180520_G7_I6.M.144772|C176890_G4_I5.M.97260|C171661_G1_I2.M.45885|C154610_G1_I1.M.13146|C165771_G1_I3.M.22201|C170768_G2_I3.M.39904|C174752_G1_I1.M.73334|C160637_G2_I1.M.16473|C180102_G4_I2.M.138558
GO:0000375	0.00041474	0.031688	15	589	281	30496	RNA splicing, via transesterification reactions	C180401_G1_I4.M.142967|C170849_G1_I1.M.40391|C178748_G2_I1.M.120478|C173056_G1_I2.M.57387|C170771_G1_I2.M.39917|C176890_G4_I3.M.97259|C180520_G7_I6.M.144772|C176890_G4_I5.M.97260|C171661_G1_I2.M.45885|C154610_G1_I1.M.13146|C165771_G1_I3.M.22201|C170768_G2_I3.M.39904|C174752_G1_I1.M.73334|C160637_G2_I1.M.16473|C180102_G4_I2.M.138558
GO:0000911	0.00063412	0.038895	7	156	281	30496	cytokinesis by cell plate formation	C179160_G2_I4.M.126216|C171661_G1_I2.M.45885|C169693_G1_I1.M.33805|C180704_G5_I1.M.147657|C171347_G1_I1.M.43537|C160637_G2_I1.M.16473|C171774_G1_I1.M.46690
GO:0003341	2.6441e-12	1.1515e-08	16	162	281	30496	cilium movement	C170303_G1_I1.M.37012|C168513_G1_I1.M.28993|C173469_G2_I2.M.61087|C175929_G5_I1.M.86301|C163911_G1_I1.M.19390|C179160_G2_I4.M.126216|C168233_G1_I1.M.28015|C154610_G1_I1.M.13146|C171199_G1_I6.M.42606|C176316_G3_I1.M.90505|C176304_G1_I1.M.90379|C164839_G1_I1.M.20688|C173469_G1_I3.M.61085|C168513_G2_I1.M.28997|C164085_G1_I2.M.19618|C164688_G1_I1.M.20417
GO:0007018	5.9363e-07	0.00069696	21	638	281	30496	microtubule-based movement	C170303_G1_I1.M.37012|C173211_G6_I3.M.58705|C168513_G1_I1.M.28993|C173469_G2_I2.M.61087|C175929_G5_I1.M.86301|C180411_G1_I10.M.143211|C163911_G1_I1.M.19390|C179160_G2_I4.M.126216|C168233_G1_I1.M.28015|C165151_G1_I1.M.21125|C154610_G1_I1.M.13146|C171199_G1_I6.M.42606|C176316_G3_I1.M.90505|C176304_G1_I1.M.90379|C176978_G2_I5.M.98359|C164839_G1_I1.M.20688|C173469_G1_I3.M.61085|C176074_G7_I1.M.87761|…
GO:0001539	2.0759e-06	0.0017132	7	64	281	30496	ciliary or flagellar motility	C170303_G1_I1.M.37012|C165151_G1_I1.M.21125|C154610_G1_I1.M.13146|C168513_G1_I1.M.28993|C180210_G1_I12.M.140208|C180128_G1_I2.M.138899|C168513_G2_I1.M.28997
GO:0007017	4.0139e-06	0.0020783	43	2245	281	30496	microtubule-based process	C183091_G3_I3.M.184263|C176949_G1_I3.M.97995|C173211_G6_I3.M.58705|C175773_G1_I1.M.84450|C173469_G2_I2.M.61087|C180704_G5_I1.M.147657|C165819_G1_I1.M.22249|C171347_G1_I1.M.43537|C163911_G1_I1.M.19390|C179160_G2_I4.M.126216|C171199_G1_I6.M.42606|C182033_G1_I4.M.167653|C176316_G3_I1.M.90505|C165517_G2_I1.M.21847|C170947_G1_I2.M.41106|C169693_G1_I1.M.33805|C176978_G2_I5.M.98359|C164839_G1_I1.M.20688…
GO:0002089	5.5801e-06	0.0020783	11	215	281	30496	lens morphogenesis in camera-type eye	C170383_G2_I1.M.37417|C165904_G1_I1.M.22394|C165904_G1_I1.M.22393|C168697_G1_I1.M.29618|C178439_G6_I4.M.116263|C178439_G6_I1.M.116261|C170722_G1_I1.M.39603|C165187_G1_I1.M.21190|C179463_G8_I2.M.130031|C183399_G2_I1.M.189236|C165066_G5_I5.M.20957
GO:0007129	5.7268e-06	0.0020783	9	138	281	30496	synapsis	C169935_G2_I1.M.35024|C167912_G1_I4.M.27037|C177490_G1_I1.M.104792|C175674_G3_I1.M.83185|C169935_G2_I8.M.35036|C140353_G1_I1.M.9545|C168852_G1_I4.M.30239|C176489_G2_I2.M.92244|C160637_G2_I1.M.16473
GO:0006304	9.8184e-06	0.0032892	13	320	281	30496	DNA modification	C171651_G1_I2.M.45794|C175674_G3_I1.M.83185|C178494_G4_I3.M.116893|C176169_G3_I9.M.88757|C171347_G1_I1.M.43537|C176158_G4_I3.M.88583|C171774_G1_I1.M.46690|C180520_G7_I6.M.144772|C172340_G1_I3.M.50966|C179160_G2_I4.M.126216|C168852_G1_I4.M.30239|C176158_G4_I1.M.88582|C160637_G2_I1.M.16473
GO:0006978	1.2799e-05	0.0039813	6	56	281	30496	DNA damage response, signal transduction by p53 class mediator resulting in transcription of p21 class mediator	C170383_G2_I1.M.37417|C165904_G1_I1.M.22394|C165904_G1_I1.M.22393|C168697_G1_I1.M.29618|C165187_G1_I1.M.21190|C183399_G2_I1.M.189236
GO:0003351	1.5111e-05	0.004113	7	86	281	30496	epithelial cilium movement	C179160_G2_I4.M.126216|C154610_G1_I1.M.13146|C171199_G1_I6.M.42606|C173469_G2_I2.M.61087|C173469_G1_I3.M.61085|C164085_G1_I2.M.19618|C163911_G1_I1.M.19390
GO:0006072	3.0433e-05	0.0057624	4	20	281	30496	glycerol-3-phosphate metabolic process	C170907_G1_I3.M.40866|C170303_G1_I1.M.37012|C168513_G1_I1.M.28993|C168513_G2_I1.M.28997
GO:0007126	6.1636e-05	0.010324	19	737	281	30496	meiosis	C167912_G1_I4.M.27037|C178093_G4_I1.M.112138|C177490_G1_I1.M.104792|C171651_G1_I2.M.45794|C175674_G3_I1.M.83185|C169935_G2_I8.M.35036|C180704_G5_I1.M.147657|C140353_G1_I1.M.9545|C176489_G2_I2.M.92244|C171347_G1_I1.M.43537|C178743_G1_I10.M.120400|C169935_G2_I1.M.35024|C178439_G6_I4.M.116263|C178439_G6_I1.M.116261|C168483_G4_I4.M.28859|C168852_G1_I4.M.30239|C151793_G1_I2.M.12233|C160637_G2_I1.M.164…
GO:0009132	7.9515e-05	0.012825	6	77	281	30496	nucleoside diphosphate metabolic process	C162081_G1_I1.M.17503|C171199_G1_I6.M.42606|C173469_G2_I2.M.61087|C156404_G1_I2.M.14053|C173469_G1_I3.M.61085|C155958_G2_I1.M.13841
GO:0001578	0.00010395	0.01509	10	246	281	30496	microtubule bundle formation	C179160_G2_I4.M.126216|C183091_G3_I3.M.184263|C171199_G1_I6.M.42606|C182033_G1_I4.M.167653|C173469_G2_I2.M.61087|C175929_G5_I1.M.86301|C132534_G1_I1.M.8267|C173469_G1_I3.M.61085|C174047_G1_I5.M.66185|C163911_G1_I1.M.19390
GO:0009135	0.00012813	0.016143	5	53	281	30496	purine nucleoside diphosphate metabolic process	C162081_G1_I1.M.17503|C171199_G1_I6.M.42606|C156404_G1_I2.M.14053|C173469_G1_I3.M.61085|C155958_G2_I1.M.13841
GO:0009179	0.00012813	0.016143	5	53	281	30496	purine ribonucleoside diphosphate metabolic process	C162081_G1_I1.M.17503|C171199_G1_I6.M.42606|C156404_G1_I2.M.14053|C173469_G1_I3.M.61085|C155958_G2_I1.M.13841
GO:0009846	0.00013976	0.016143	4	29	281	30496	pollen germination	C171661_G1_I2.M.45885|C182650_G2_I2.M.177280|C168138_G1_I1.M.27696|C132534_G1_I1.M.8267
GO:0009185	0.00014015	0.016143	5	54	281	30496	ribonucleoside diphosphate metabolic process	C162081_G1_I1.M.17503|C171199_G1_I6.M.42606|C156404_G1_I2.M.14053|C173469_G1_I3.M.61085|C155958_G2_I1.M.13841
GO:0007127	0.00014396	0.016143	10	256	281	30496	meiosis I	C169935_G2_I1.M.35024|C167912_G1_I4.M.27037|C178093_G4_I1.M.112138|C177490_G1_I1.M.104792|C175674_G3_I1.M.83185|C169935_G2_I8.M.35036|C140353_G1_I1.M.9545|C168852_G1_I4.M.30239|C176489_G2_I2.M.92244|C160637_G2_I1.M.16473
GO:0006997	0.00014523	0.016143	14	474	281	30496	nucleus organization	C170383_G2_I1.M.37417|C168697_G1_I1.M.29618|C169742_G1_I4.M.34034|C178955_G3_I1.M.123494|C172946_G1_I1.M.56535|C180704_G5_I1.M.147657|C165819_G1_I1.M.22249|C165187_G1_I1.M.21190|C183399_G2_I1.M.189236|C178743_G1_I10.M.120400|C171774_G1_I1.M.46690|C179160_G2_I4.M.126216|C165904_G1_I1.M.22394|C165517_G2_I1.M.21847
GO:0009629	0.00014932	0.016143	9	209	281	30496	response to gravity	C171661_G1_I2.M.45885|C168233_G1_I1.M.28015|C168697_G1_I1.M.29618|C170947_G1_I2.M.41106|C169693_G1_I1.M.33805|C168138_G1_I1.M.27696|C132534_G1_I1.M.8267|C176893_G11_I1.M.97319|C180102_G4_I2.M.138558
GO:0006974	0.00015197	0.016143	33	1811	281	30496	response to DNA damage stimulus	C170383_G2_I1.M.37417|C182332_G2_I1.M.172589|C175773_G1_I1.M.84450|C179597_G1_I1.M.131730|C180401_G1_I4.M.142967|C178494_G4_I3.M.116893|C140353_G1_I1.M.9545|C176489_G2_I2.M.92244|C171347_G1_I1.M.43537|C176569_G2_I10.M.93298|C176158_G4_I3.M.88583|C179379_G8_I3.M.128884|C165904_G1_I1.M.22394|C165904_G1_I1.M.22393|C170947_G1_I2.M.41106|C177042_G1_I4.M.99076|C160637_G2_I1.M.16473|C168827_G1_I1.M.3013…
GO:0002119	0.00022856	0.023148	33	1852	281	30496	nematode larval development	C180401_G1_I4.M.142967|C170045_G1_I1.M.35621|C178748_G2_I1.M.120478|C178494_G4_I3.M.116893|C171375_G1_I1.M.43707|C171461_G2_I1.M.44388|C165517_G2_I1.M.21847|C170947_G1_I2.M.41106|C168483_G4_I4.M.28859|C176074_G7_I1.M.87761|C180144_G12_I5.M.139104|C160637_G2_I1.M.16473|C173230_G2_I3.M.58948|C178103_G1_I2.M.112305|C179812_G4_I1.M.134663|C178093_G4_I1.M.112138|C178955_G3_I1.M.123494|C166740_G1_I1.M.…
GO:0006196	0.00026132	0.02569	3	14	281	30496	AMP catabolic process	C162081_G1_I1.M.17503|C156404_G1_I2.M.14053|C155958_G2_I1.M.13841
GO:0006305	0.00027135	0.02569	10	277	281	30496	DNA alkylation	C172340_G1_I3.M.50966|C179160_G2_I4.M.126216|C171651_G1_I2.M.45794|C175674_G3_I1.M.83185|C168852_G1_I4.M.30239|C171347_G1_I1.M.43537|C176158_G4_I1.M.88582|C176158_G4_I3.M.88583|C171774_G1_I1.M.46690|C180520_G7_I6.M.144772
GO:0006306	0.00027135	0.02569	10	277	281	30496	DNA methylation	C172340_G1_I3.M.50966|C179160_G2_I4.M.126216|C171651_G1_I2.M.45794|C175674_G3_I1.M.83185|C168852_G1_I4.M.30239|C171347_G1_I1.M.43537|C176158_G4_I1.M.88582|C176158_G4_I3.M.88583|C171774_G1_I1.M.46690|C180520_G7_I6.M.144772
GO:0009630	0.00035359	0.030194	6	101	281	30496	gravitropism	C171661_G1_I2.M.45885|C170947_G1_I2.M.41106|C169693_G1_I1.M.33805|C168138_G1_I1.M.27696|C132534_G1_I1.M.8267|C180102_G4_I2.M.138558
GO:0009606	0.00037282	0.030635	6	102	281	30496	tropism	C171661_G1_I2.M.45885|C170947_G1_I2.M.41106|C169693_G1_I1.M.33805|C168138_G1_I1.M.27696|C132534_G1_I1.M.8267|C180102_G4_I2.M.138558
GO:0009827	0.00040698	0.031688	4	38	281	30496	plant-type cell wall modification	C182650_G2_I2.M.177280|C175404_G2_I2.M.80134|C168138_G1_I1.M.27696|C132534_G1_I1.M.8267
GO:0006898	0.00040882	0.031688	25	1290	281	30496	receptor-mediated endocytosis	C339998_G1_I1.M.198368|C171461_G2_I1.M.44388|C165517_G2_I1.M.21847|C160927_G1_I1.M.16712|C168483_G4_I4.M.28859|C170768_G2_I3.M.39904|C176074_G7_I1.M.87761|C173230_G2_I3.M.58948|C179812_G4_I1.M.134663|C168607_G1_I1.M.29311|C178093_G4_I1.M.112138|C178955_G3_I1.M.123494|C166740_G1_I1.M.24052|C170322_G2_I1.M.37103|C38418_G1_I1.M.1959|C181419_G15_I1.M.158337|C170771_G1_I2.M.39917|C178743_G1_I10.M.1204…
GO:0009117	0.00056755	0.036665	40	2531	281	30496	nucleotide metabolic process	C162081_G1_I1.M.17503|C170849_G1_I1.M.40391|C173469_G2_I2.M.61087|C156404_G1_I2.M.14053|C176489_G2_I2.M.92244|C181455_G7_I2.M.159008|C171199_G1_I6.M.42606|C168483_G4_I4.M.28859|C176978_G2_I5.M.98359|C173469_G1_I3.M.61085|C171958_G1_I1.M.48115|C182154_G3_I1.M.169590|C160637_G2_I1.M.16473|C173230_G2_I3.M.58948|C153163_G1_I1.M.12621|C170303_G1_I1.M.37012|C179812_G4_I1.M.134663|C181553_G2_I6.M.160417…
GO:0006753	0.00056755	0.036665	40	2531	281	30496	nucleoside phosphate metabolic process	C162081_G1_I1.M.17503|C170849_G1_I1.M.40391|C173469_G2_I2.M.61087|C156404_G1_I2.M.14053|C176489_G2_I2.M.92244|C181455_G7_I2.M.159008|C171199_G1_I6.M.42606|C168483_G4_I4.M.28859|C176978_G2_I5.M.98359|C173469_G1_I3.M.61085|C171958_G1_I1.M.48115|C182154_G3_I1.M.169590|C160637_G2_I1.M.16473|C173230_G2_I3.M.58948|C153163_G1_I1.M.12621|C170303_G1_I1.M.37012|C179812_G4_I1.M.134663|C181553_G2_I6.M.160417…
GO:0009161	0.00058522	0.036936	6	111	281	30496	ribonucleoside monophosphate metabolic process	C162081_G1_I1.M.17503|C171199_G1_I6.M.42606|C156404_G1_I2.M.14053|C173469_G1_I3.M.61085|C171958_G1_I1.M.48115|C155958_G2_I1.M.13841
GO:0002088	0.00059938	0.03729	13	483	281	30496	lens development in camera-type eye	C170383_G2_I1.M.37417|C168697_G1_I1.M.29618|C170722_G1_I1.M.39603|C165187_G1_I1.M.21190|C171347_G1_I1.M.43537|C179463_G8_I2.M.130031|C183399_G2_I1.M.189236|C170517_G1_I1.M.38354|C165066_G5_I5.M.20957|C165904_G1_I1.M.22394|C165904_G1_I1.M.22393|C178439_G6_I4.M.116263|C178439_G6_I1.M.116261
GO:0009664	0.00065363	0.039536	5	75	281	30496	plant-type cell wall organization	C182650_G2_I2.M.177280|C175404_G2_I2.M.80134|C168138_G1_I1.M.27696|C132534_G1_I1.M.8267|C173879_G1_I3.M.64754
GO:0007130	0.00071675	0.042759	4	44	281	30496	synaptonemal complex assembly	C167912_G1_I4.M.27037|C177490_G1_I1.M.104792|C140353_G1_I1.M.9545|C168852_G1_I4.M.30239
GO:0006144	0.00080733	0.047513	6	118	281	30496	purine base metabolic process	C162081_G1_I1.M.17503|C181553_G2_I6.M.160417|C171199_G1_I6.M.42606|C156404_G1_I2.M.14053|C171958_G1_I1.M.48115|C155958_G2_I1.M.13841
GO:0006139	0.00085984	0.049928	113	9527	281	30496	nucleobase, nucleoside, nucleotide and nucleic acid metabolic process	C170383_G2_I1.M.37417|C173211_G6_I3.M.58705|C179597_G1_I1.M.131730|C178748_G2_I1.M.120478|C156404_G1_I2.M.14053|C173056_G1_I2.M.57387|C171461_G2_I1.M.44388|C171510_G1_I2.M.44753|C179379_G8_I3.M.128884|C165904_G1_I1.M.22394|C175015_G1_I1.M.75836|C165904_G1_I1.M.22393|C178439_G6_I4.M.116263|C154697_G1_I3.M.13185|C180817_G3_I2.M.149215|C21534_G1_I1.M.1204|C179812_G4_I1.M.134663|C181956_G4_I9.M.16679…
GO:0035082	1.5499e-08	3.375e-05	10	93	281	30496	axoneme assembly	C179160_G2_I4.M.126216|C183091_G3_I3.M.184263|C171199_G1_I6.M.42606|C182033_G1_I4.M.167653|C173469_G2_I2.M.61087|C175929_G5_I1.M.86301|C132534_G1_I1.M.8267|C173469_G1_I3.M.61085|C174047_G1_I5.M.66185|C163911_G1_I1.M.19390
GO:0060235	6.4015e-07	0.00069696	7	54	281	30496	lens induction in camera-type eye	C170383_G2_I1.M.37417|C165904_G1_I1.M.22394|C165904_G1_I1.M.22393|C168697_G1_I1.M.29618|C165187_G1_I1.M.21190|C183399_G2_I1.M.189236|C165066_G5_I5.M.20957
GO:0070286	2.3604e-06	0.0017132	5	24	281	30496	axonemal dynein complex assembly	C168233_G1_I1.M.28015|C176316_G3_I1.M.90505|C180210_G1_I12.M.140208|C180128_G1_I2.M.138899|C163911_G1_I1.M.19390
GO:0050882	3.495e-06	0.0020783	6	45	281	30496	voluntary musculoskeletal movement	C170383_G2_I1.M.37417|C165904_G1_I1.M.22394|C165904_G1_I1.M.22393|C168697_G1_I1.M.29618|C165187_G1_I1.M.21190|C183399_G2_I1.M.189236
GO:0061072	5.1451e-06	0.0020783	6	48	281	30496	iris morphogenesis	C170383_G2_I1.M.37417|C165904_G1_I1.M.22394|C165904_G1_I1.M.22393|C168697_G1_I1.M.29618|C165187_G1_I1.M.21190|C183399_G2_I1.M.189236
GO:0070192	5.7268e-06	0.0020783	9	138	281	30496	chromosome organization involved in meiosis	C169935_G2_I1.M.35024|C167912_G1_I4.M.27037|C177490_G1_I1.M.104792|C175674_G3_I1.M.83185|C169935_G2_I8.M.35036|C140353_G1_I1.M.9545|C168852_G1_I4.M.30239|C176489_G2_I2.M.92244|C160637_G2_I1.M.16473
GO:0042772	1.4195e-05	0.004113	6	57	281	30496	DNA damage response, signal transduction resulting in transcription	C170383_G2_I1.M.37417|C165904_G1_I1.M.22394|C165904_G1_I1.M.22393|C168697_G1_I1.M.29618|C165187_G1_I1.M.21190|C183399_G2_I1.M.189236
GO:0060216	1.7076e-05	0.0043745	9	158	281	30496	definitive hemopoiesis	C170383_G2_I1.M.37417|C165904_G1_I1.M.22394|C165904_G1_I1.M.22393|C169038_G1_I4.M.30985|C168697_G1_I1.M.29618|C165187_G1_I1.M.21190|C179463_G8_I2.M.130031|C183399_G2_I1.M.189236|C170517_G1_I1.M.38354
GO:0030578	1.9125e-05	0.0043837	5	36	281	30496	PML body organization	C170383_G2_I1.M.37417|C165904_G1_I1.M.22394|C168697_G1_I1.M.29618|C165187_G1_I1.M.21190|C183399_G2_I1.M.189236
GO:0031047	2.287e-05	0.0049799	16	508	281	30496	gene silencing by RNA	C171651_G1_I2.M.45794|C175674_G3_I1.M.83185|C180704_G5_I1.M.147657|C174457_G1_I1.M.70507|C171347_G1_I1.M.43537|C176158_G4_I3.M.88583|C180520_G7_I6.M.144772|C171461_G2_I1.M.44388|C179160_G2_I4.M.126216|C165517_G2_I1.M.21847|C170768_G2_I3.M.39904|C180144_G12_I5.M.139104|C176158_G4_I1.M.88582|C182154_G3_I1.M.169590|C180102_G4_I2.M.138558|C173230_G2_I3.M.58948
GO:0046033	2.8557e-05	0.005653	5	39	281	30496	AMP metabolic process	C162081_G1_I1.M.17503|C171199_G1_I6.M.42606|C156404_G1_I2.M.14053|C173469_G1_I3.M.61085|C155958_G2_I1.M.13841
GO:0046031	3.2392e-05	0.0058778	5	40	281	30496	ADP metabolic process	C162081_G1_I1.M.17503|C171199_G1_I6.M.42606|C156404_G1_I2.M.14053|C173469_G1_I3.M.61085|C155958_G2_I1.M.13841
GO:0051327	6.1636e-05	0.010324	19	737	281	30496	M phase of meiotic cell cycle	C167912_G1_I4.M.27037|C178093_G4_I1.M.112138|C177490_G1_I1.M.104792|C171651_G1_I2.M.45794|C175674_G3_I1.M.83185|C169935_G2_I8.M.35036|C180704_G5_I1.M.147657|C140353_G1_I1.M.9545|C176489_G2_I2.M.92244|C171347_G1_I1.M.43537|C178743_G1_I10.M.120400|C169935_G2_I1.M.35024|C178439_G6_I4.M.116263|C178439_G6_I1.M.116261|C168483_G4_I4.M.28859|C168852_G1_I4.M.30239|C151793_G1_I2.M.12233|C160637_G2_I1.M.164…
GO:0022402	9.3483e-05	0.01454	54	3491	281	30496	cell cycle process	C172946_G1_I1.M.56535|C165819_G1_I1.M.22249|C160241_G1_I1.M.16200|C176489_G2_I2.M.92244|C179379_G8_I3.M.128884|C179160_G2_I4.M.126216|C178439_G6_I4.M.116263|C178439_G6_I1.M.116261|C165517_G2_I1.M.21847|C169693_G1_I1.M.33805|C170768_G2_I3.M.39904|C21534_G1_I1.M.1204|C160637_G2_I1.M.16473|C175773_G1_I2.M.84454|C167912_G1_I4.M.27037|C175674_G3_I1.M.83185|C175614_G1_I4.M.82587|C169935_G2_I8.M.35036|C…
GO:0022403	0.00010021	0.015048	43	2570	281	30496	cell cycle phase	C176949_G1_I3.M.97995|C180704_G5_I1.M.147657|C165819_G1_I1.M.22249|C140353_G1_I1.M.9545|C160241_G1_I1.M.16200|C176489_G2_I2.M.92244|C171347_G1_I1.M.43537|C176158_G4_I3.M.88583|C176890_G4_I5.M.97260|C179379_G8_I3.M.128884|C179160_G2_I4.M.126216|C166173_G2_I1.M.22879|C178439_G6_I4.M.116263|C178439_G6_I1.M.116261|C165517_G2_I1.M.21847|C170947_G1_I2.M.41106|C168483_G4_I4.M.28859|C170768_G2_I3.M.39904…
GO:0040029	0.00011198	0.015732	22	973	281	30496	regulation of gene expression, epigenetic	C171651_G1_I2.M.45794|C175674_G3_I1.M.83185|C166740_G1_I1.M.24052|C178494_G4_I3.M.116893|C180704_G5_I1.M.147657|C176169_G3_I9.M.88757|C174457_G1_I1.M.70507|C171347_G1_I1.M.43537|C176158_G4_I3.M.88583|C171774_G1_I1.M.46690|C180520_G7_I6.M.144772|C172340_G1_I3.M.50966|C171461_G2_I1.M.44388|C179160_G2_I4.M.126216|C165517_G2_I1.M.21847|C170768_G2_I3.M.39904|C168852_G1_I4.M.30239|C180144_G12_I5.M.1391…
GO:0010803	0.00012919	0.016143	6	84	281	30496	regulation of tumor necrosis factor-mediated signaling pathway	C170383_G2_I1.M.37417|C165904_G1_I1.M.22394|C165904_G1_I1.M.22393|C168697_G1_I1.M.29618|C165187_G1_I1.M.21190|C183399_G2_I1.M.189236
GO:0016926	0.00014715	0.016143	6	86	281	30496	protein desumoylation	C170383_G2_I1.M.37417|C165904_G1_I1.M.22394|C165904_G1_I1.M.22393|C168697_G1_I1.M.29618|C165187_G1_I1.M.21190|C183399_G2_I1.M.189236
GO:0051321	0.00015899	0.016486	20	860	281	30496	meiotic cell cycle	C167912_G1_I4.M.27037|C178093_G4_I1.M.112138|C177490_G1_I1.M.104792|C171651_G1_I2.M.45794|C175674_G3_I1.M.83185|C169935_G2_I8.M.35036|C180704_G5_I1.M.147657|C140353_G1_I1.M.9545|C176489_G2_I2.M.92244|C171347_G1_I1.M.43537|C178743_G1_I10.M.120400|C169935_G2_I1.M.35024|C178439_G6_I4.M.116263|C178439_G6_I1.M.116261|C168483_G4_I4.M.28859|C132534_G1_I1.M.8267|C168852_G1_I4.M.30239|C151793_G1_I2.M.1223…
GO:0051567	0.00029048	0.026916	7	137	281	30496	histone H3-K9 methylation	C179160_G2_I4.M.126216|C180704_G5_I1.M.147657|C168852_G1_I4.M.30239|C171347_G1_I1.M.43537|C176158_G4_I1.M.88582|C176158_G4_I3.M.88583|C171774_G1_I1.M.46690
GO:0030575	0.00033708	0.029678	5	65	281	30496	nuclear body organization	C170383_G2_I1.M.37417|C165904_G1_I1.M.22394|C168697_G1_I1.M.29618|C165187_G1_I1.M.21190|C183399_G2_I1.M.189236
GO:0070193	0.000362	0.030317	5	66	281	30496	synaptonemal complex organization	C167912_G1_I4.M.27037|C177490_G1_I1.M.104792|C140353_G1_I1.M.9545|C168852_G1_I4.M.30239|C171831_G1_I1.M.47128
GO:0051276	0.00038902	0.031374	40	2483	281	30496	chromosome organization	C340713_G1_I1.M.198411|C176949_G1_I3.M.97995|C175773_G1_I1.M.84450|C173469_G2_I2.M.61087|C178494_G4_I3.M.116893|C180704_G5_I1.M.147657|C140353_G1_I1.M.9545|C176489_G2_I2.M.92244|C171347_G1_I1.M.43537|C180172_G1_I10.M.139495|C176158_G4_I3.M.88583|C171461_G2_I1.M.44388|C179379_G8_I3.M.128884|C179160_G2_I4.M.126216|C168483_G4_I4.M.28859|C176228_G11_I3.M.89480|C160637_G2_I1.M.16473|C175773_G1_I2.M.84…
GO:0032264	0.00047829	0.035518	3	17	281	30496	IMP salvage	C162081_G1_I1.M.17503|C156404_G1_I2.M.14053|C155958_G2_I1.M.13841
GO:0030514	0.00048118	0.035518	9	245	281	30496	negative regulation of BMP signaling pathway	C170383_G2_I1.M.37417|C179160_G2_I4.M.126216|C165904_G1_I1.M.22394|C165904_G1_I1.M.22393|C168697_G1_I1.M.29618|C174024_G1_I4.M.65970|C165187_G1_I1.M.21190|C183399_G2_I1.M.189236|C174357_G10_I2.M.69404
GO:0060059	0.00050207	0.036442	7	150	281	30496	embryonic retina morphogenesis in camera-type eye	C170383_G2_I1.M.37417|C165904_G1_I1.M.22394|C165904_G1_I1.M.22393|C168697_G1_I1.M.29618|C165187_G1_I1.M.21190|C179463_G8_I2.M.130031|C183399_G2_I1.M.189236
GO:0030330	0.00052095	0.036665	10	301	281	30496	DNA damage response, signal transduction by p53 class mediator	C170383_G2_I1.M.37417|C182332_G2_I1.M.172589|C165904_G1_I1.M.22394|C165904_G1_I1.M.22393|C168697_G1_I1.M.29618|C170947_G1_I2.M.41106|C170722_G1_I1.M.39603|C177042_G1_I4.M.99076|C165187_G1_I1.M.21190|C183399_G2_I1.M.189236
GO:0042770	0.00053854	0.036665	17	737	281	30496	DNA damage response, signal transduction	C170383_G2_I1.M.37417|C182332_G2_I1.M.172589|C175773_G1_I1.M.84450|C168697_G1_I1.M.29618|C170722_G1_I1.M.39603|C170322_G2_I1.M.37103|C165187_G1_I1.M.21190|C171347_G1_I1.M.43537|C183399_G2_I1.M.189236|C178743_G1_I10.M.120400|C165904_G1_I1.M.22394|C165904_G1_I1.M.22393|C170947_G1_I2.M.41106|C177042_G1_I4.M.99076|C180102_G4_I2.M.138558|C168827_G1_I1.M.30134|C175773_G1_I2.M.84454
GO:0016458	0.00054675	0.036665	17	738	281	30496	gene silencing	C171651_G1_I2.M.45794|C175674_G3_I1.M.83185|C180704_G5_I1.M.147657|C174457_G1_I1.M.70507|C171347_G1_I1.M.43537|C176158_G4_I3.M.88583|C171774_G1_I1.M.46690|C180520_G7_I6.M.144772|C171461_G2_I1.M.44388|C179160_G2_I4.M.126216|C165517_G2_I1.M.21847|C170768_G2_I3.M.39904|C180144_G12_I5.M.139104|C176158_G4_I1.M.88582|C182154_G3_I1.M.169590|C180102_G4_I2.M.138558|C173230_G2_I3.M.58948
GO:0034641	0.00055788	0.036665	124	10551	281	30496	cellular nitrogen compound metabolic process	C170383_G2_I1.M.37417|C173211_G6_I3.M.58705|C179597_G1_I1.M.131730|C178748_G2_I1.M.120478|C156404_G1_I2.M.14053|C173056_G1_I2.M.57387|C180172_G1_I10.M.139495|C171461_G2_I1.M.44388|C171510_G1_I2.M.44753|C179379_G8_I3.M.128884|C165904_G1_I1.M.22394|C175015_G1_I1.M.75836|C165904_G1_I1.M.22393|C178439_G6_I4.M.116263|C160927_G1_I1.M.16712|C154697_G1_I3.M.13185|C180817_G3_I2.M.149215|C21534_G1_I1.M.120…
GO:0031128	0.00056543	0.036665	8	200	281	30496	developmental induction	C170383_G2_I1.M.37417|C165904_G1_I1.M.22394|C340713_G1_I1.M.198411|C165904_G1_I1.M.22393|C168697_G1_I1.M.29618|C165187_G1_I1.M.21190|C183399_G2_I1.M.189236|C165066_G5_I5.M.20957
GO:0016246	0.00057249	0.036665	9	251	281	30496	RNA interference	C171461_G2_I1.M.44388|C165517_G2_I1.M.21847|C170768_G2_I3.M.39904|C174457_G1_I1.M.70507|C180144_G12_I5.M.139104|C182154_G3_I1.M.169590|C180102_G4_I2.M.138558|C173230_G2_I3.M.58948|C180520_G7_I6.M.144772

## Sheet: Table S6
Gene Ontology (GO) enrichment in gonads of female stages undergoing sex change in A. bicinctus. GO term, p-value, corrected p-value, number of up-regulated genes in females mapped to this GO term (x), number of genes in the transcriptome mapped to this GO term (n), number of up-regulated genes in females mapped to GO terms (X), number of genes in the transcriptome mapped to GO terms (N), Descript…
GO	p-value	corr p-value	x	n	X	N	Description	Contig IDs
GO:0009653	2.5008e-06	0.0013179	104	12397	180	30496	anatomical structure morphogenesis	C103320_G1_I1.M.4802|C165393_G1_I1.M.21608|C171914_G1_I1.M.47687|C182504_G3_I9.M.174877|C177275_G2_I3.M.102133|C173483_G3_I2.M.61299|C163781_G1_I1.M.19193|C183191_G1_I3.M.185770|C174414_G5_I1.M.69932|C120316_G1_I1.M.6641|C183204_G3_I4.M.186030|C173320_G2_I2.M.59762|C180090_G3_I4.M.138395|C173258_G2_I1.M.59266|C172379_G3_I1.M.51189|C172371_G1_I1.M.51147|C173329_G2_I1.M.59798|C173813_G4_I3.M.64064|…
GO:0009887	4.9812e-06	0.0023196	68	6991	180	30496	organ morphogenesis	C103320_G1_I1.M.4802|C165393_G1_I1.M.21608|C171914_G1_I1.M.47687|C179050_G1_I3.M.124767|C178111_G4_I4.M.112402|C183067_G8_I1.M.183982|C182504_G3_I9.M.174877|C166960_G2_I1.M.24506|C163781_G1_I1.M.19193|C171395_G8_I1.M.43913|C180790_G2_I1.M.148891|C174414_G5_I1.M.69932|C176360_G2_I3.M.90961|C183204_G3_I4.M.186030|C180090_G3_I4.M.138395|C181614_G3_I2.M.161417|C182127_G4_I2.M.169176|C177861_G1_I1.M.1…
GO:0009611	1.1288e-05	0.0036607	48	4383	180	30496	response to wounding	C172402_G9_I2.M.51371|C181434_G3_I4.M.158515|C165393_G1_I1.M.21608|C179050_G1_I3.M.124767|C191681_G1_I1.M.192630|C177275_G2_I3.M.102133|C173483_G3_I2.M.61299|C166960_G2_I1.M.24506|C163781_G1_I1.M.19193|C179042_G3_I3.M.124683|C179687_G6_I1.M.132959|C169143_G1_I3.M.31501|C177567_G5_I1.M.105803|C174414_G5_I1.M.69932|C120316_G1_I1.M.6641|C176360_G2_I3.M.90961|C181300_G3_I1.M.156156|C183610_G2_I1.M.19…
GO:0001886	2.4099e-05	0.00635	5	58	180	30496	endothelial cell morphogenesis	C180090_G3_I4.M.138395|C123810_G2_I1.M.7157|C183610_G2_I1.M.191660|C176723_G1_I1.M.95193|C180090_G3_I5.M.138401
GO:0007275	2.7372e-05	0.0067883	141	19576	180	30496	multicellular organismal development	C103320_G1_I1.M.4802|C178707_G2_I1.M.119857|C165393_G1_I1.M.21608|C171914_G1_I1.M.47687|C182504_G3_I9.M.174877|C170097_G1_I1.M.35859|C177275_G2_I3.M.102133|C173483_G3_I2.M.61299|C163781_G1_I1.M.19193|C178530_G3_I1.M.117458|C151105_G2_I1.M.12069|C183191_G1_I3.M.185770|C174414_G5_I1.M.69932|C120316_G1_I1.M.6641|C181222_G3_I2.M.155078|C181916_G7_I3.M.166208|C183204_G3_I4.M.186030|C180090_G3_I4.M.138…
GO:0001944	5.716e-05	0.010954	34	2851	180	30496	vasculature development	C165393_G1_I1.M.21608|C171170_G1_I2.M.42451|C171648_G9_I1.M.45732|C173483_G3_I2.M.61299|C168488_G1_I1.M.28906|C171395_G8_I1.M.43913|C172225_G3_I2.M.50076|C169143_G1_I3.M.31501|C174414_G5_I1.M.69932|C120316_G1_I1.M.6641|C176360_G2_I3.M.90961|C183610_G2_I1.M.191660|C173889_G1_I1.M.64891|C181838_G7_I2.M.165106|C180090_G3_I4.M.138395|C182127_G4_I2.M.169176|C176500_G3_I3.M.92311|C180943_G2_I1.M.150889…
GO:0007399	9.1711e-05	0.014871	91	11176	180	30496	nervous system development	C103320_G1_I1.M.4802|C169139_G6_I1.M.31490|C178707_G2_I1.M.119857|C165249_G1_I1.M.21321|C165393_G1_I1.M.21608|C179050_G1_I3.M.124767|C178111_G4_I4.M.112402|C183067_G8_I1.M.183982|C191681_G1_I1.M.192630|C170097_G1_I1.M.35859|C177275_G2_I3.M.102133|C183496_G2_I3.M.190470|C166960_G2_I1.M.24506|C180790_G2_I1.M.148891|C151105_G2_I1.M.12069|C183191_G1_I3.M.185770|C174414_G5_I1.M.69932|C183486_G15_I1.M.…
GO:0001501	9.6535e-05	0.015074	34	2928	180	30496	skeletal system development	C181434_G3_I4.M.158515|C165393_G1_I1.M.21608|C179050_G1_I3.M.124767|C182504_G3_I9.M.174877|C171648_G9_I1.M.45732|C166960_G2_I1.M.24506|C163781_G1_I1.M.19193|C176287_G1_I3.M.90120|C179042_G3_I3.M.124683|C180790_G2_I1.M.148891|C169143_G1_I3.M.31501|C177567_G5_I1.M.105803|C173865_G8_I2.M.64622|C120316_G1_I1.M.6641|C181151_G3_I1.M.153933|C183610_G2_I1.M.191660|C166523_G1_I1.M.23628|C183204_G3_I4.M.18…
GO:0001568	0.00013066	0.018362	32	2725	180	30496	blood vessel development	C165393_G1_I1.M.21608|C171170_G1_I2.M.42451|C171648_G9_I1.M.45732|C173483_G3_I2.M.61299|C168488_G1_I1.M.28906|C171395_G8_I1.M.43913|C172225_G3_I2.M.50076|C169143_G1_I3.M.31501|C174414_G5_I1.M.69932|C120316_G1_I1.M.6641|C176360_G2_I3.M.90961|C183610_G2_I1.M.191660|C181838_G7_I2.M.165106|C180090_G3_I4.M.138395|C176500_G3_I3.M.92311|C180943_G2_I1.M.150889|C172371_G1_I1.M.51147|C173813_G4_I3.M.64064|…
GO:0008202	0.00023874	0.028758	15	878	180	30496	steroid metabolic process	C168665_G1_I2.M.29524|C166523_G1_I1.M.23628|C182127_G4_I2.M.169176|C176500_G3_I3.M.92311|C27655_G2_I1.M.1465|C178668_G1_I3.M.119326|C177275_G2_I3.M.102133|C180475_G1_I10.M.144100|C174414_G5_I1.M.69932|C172476_G2_I1.M.52011|C183086_G1_I2.M.184210|C174532_G1_I1.M.71298|C121107_G1_I1.M.6766|C179007_G2_I1.M.124263|C303258_G1_I1.M.196952
GO:0003158	0.00036015	0.036152	11	535	180	30496	endothelium development	C180090_G3_I4.M.138395|C180943_G2_I1.M.150889|C179050_G1_I3.M.124767|C123810_G2_I1.M.7157|C181556_G1_I7.M.160478|C183610_G2_I1.M.191660|C171648_G9_I1.M.45732|C174493_G1_I1.M.70950|C152490_G2_I1.M.12419|C176723_G1_I1.M.95193|C180090_G3_I5.M.138401
GO:0007411	0.00038173	0.037427	29	2515	180	30496	axon guidance	C181434_G3_I4.M.158515|C165393_G1_I1.M.21608|C179050_G1_I3.M.124767|C166960_G2_I1.M.24506|C179042_G3_I3.M.124683|C180790_G2_I1.M.148891|C161823_G7_I1.M.17287|C179687_G6_I1.M.132959|C183191_G1_I3.M.185770|C181363_G5_I1.M.157415|C173012_G1_I1.M.57009|C183610_G2_I1.M.191660|C180090_G3_I4.M.138395|C182127_G4_I2.M.169176|C169730_G1_I1.M.33979|C176885_G3_I2.M.97216|C179985_G4_I1.M.136755|C181543_G10_I2…
GO:0006029	0.00045405	0.040468	9	380	180	30496	proteoglycan metabolic process	C180090_G3_I4.M.138395|C169143_G1_I3.M.31501|C181275_G1_I2.M.155874|C177567_G5_I1.M.105803|C172371_G1_I1.M.51147|C179564_G1_I1.M.131405|C180090_G3_I5.M.138401|C164778_G1_I1.M.20593|C181405_G3_I1.M.158138
GO:0008203	0.00046272	0.040468	9	381	180	30496	cholesterol metabolic process	C168665_G1_I2.M.29524|C182127_G4_I2.M.169176|C180475_G1_I10.M.144100|C176500_G3_I3.M.92311|C174414_G5_I1.M.69932|C178668_G1_I3.M.119326|C174532_G1_I1.M.71298|C121107_G1_I1.M.6766|C177275_G2_I3.M.102133
GO:0008285	0.00055944	0.04502	29	2575	180	30496	negative regulation of cell proliferation	C181434_G3_I4.M.158515|C165393_G1_I1.M.21608|C179050_G1_I3.M.124767|C178111_G4_I4.M.112402|C179687_G6_I1.M.132959|C174414_G5_I1.M.69932|C183610_G2_I1.M.191660|C177995_G3_I1.M.110988|C172796_G2_I1.M.55126|C179007_G2_I1.M.124263|C173889_G1_I1.M.64891|C181838_G7_I2.M.165106|C183204_G3_I4.M.186030|C180090_G3_I4.M.138395|C169730_G1_I1.M.33979|C179453_G1_I2.M.129848|C181556_G1_I7.M.160478|C152490_G2_I1…
GO:0009605	0.00056595	0.04502	51	5556	180	30496	response to external stimulus	C178707_G2_I1.M.119857|C165393_G1_I1.M.21608|C178111_G4_I4.M.112402|C183067_G8_I1.M.183982|C177275_G2_I3.M.102133|C174414_G5_I1.M.69932|C183486_G15_I1.M.190366|C181916_G7_I3.M.166208|C180613_G2_I4.M.146199|C183204_G3_I4.M.186030|C180090_G3_I4.M.138395|C181614_G3_I2.M.161417|C172379_G3_I1.M.51189|C178668_G1_I3.M.119326|C179985_G4_I1.M.136755|C183670_G2_I2.M.192210|C181335_G8_I2.M.156810|C167000_G2…
GO:0007162	0.00066896	0.048758	12	670	180	30496	negative regulation of cell adhesion	C180090_G3_I4.M.138395|C181434_G3_I4.M.158515|C176500_G3_I3.M.92311|C173865_G8_I2.M.64622|C174414_G5_I1.M.69932|C165393_G1_I1.M.21608|C191681_G1_I1.M.192630|C183610_G2_I1.M.191660|C178049_G1_I3.M.111603|C172619_G1_I1.M.53428|C180090_G3_I5.M.138401|C169820_G1_I2.M.34445
GO:0044243	4.5327e-08	0.0001911	13	310	180	30496	multicellular organismal catabolic process	C183204_G3_I4.M.186030|C180090_G3_I4.M.138395|C181768_G1_I1.M.163866|C165393_G1_I1.M.21608|C173813_G4_I3.M.64064|C178111_G4_I4.M.112402|C182504_G3_I9.M.174877|C169820_G1_I2.M.34445|C168488_G1_I1.M.28906|C176473_G7_I1.M.92038|C174414_G5_I1.M.69932|C176723_G1_I1.M.95193|C180090_G3_I5.M.138401
GO:0044236	9.6162e-08	0.00020271	14	391	180	30496	multicellular organismal metabolic process	C183204_G3_I4.M.186030|C180090_G3_I4.M.138395|C181768_G1_I1.M.163866|C165393_G1_I1.M.21608|C173813_G4_I3.M.64064|C178111_G4_I4.M.112402|C182504_G3_I9.M.174877|C169820_G1_I2.M.34445|C176287_G1_I3.M.90120|C168488_G1_I1.M.28906|C176473_G7_I1.M.92038|C174414_G5_I1.M.69932|C176723_G1_I1.M.95193|C180090_G3_I5.M.138401
GO:0048731	2.0962e-07	0.00029459	136	17450	180	30496	system development	C103320_G1_I1.M.4802|C178707_G2_I1.M.119857|C165393_G1_I1.M.21608|C171914_G1_I1.M.47687|C182504_G3_I9.M.174877|C170097_G1_I1.M.35859|C177275_G2_I3.M.102133|C173483_G3_I2.M.61299|C163781_G1_I1.M.19193|C178530_G3_I1.M.117458|C151105_G2_I1.M.12069|C183191_G1_I3.M.185770|C174414_G5_I1.M.69932|C120316_G1_I1.M.6641|C181222_G3_I2.M.155078|C181916_G7_I3.M.166208|C183204_G3_I4.M.186030|C180090_G3_I4.M.138…
GO:0044259	3.3665e-07	0.00035483	13	369	180	30496	multicellular organismal macromolecule metabolic process	C183204_G3_I4.M.186030|C180090_G3_I4.M.138395|C181768_G1_I1.M.163866|C165393_G1_I1.M.21608|C173813_G4_I3.M.64064|C178111_G4_I4.M.112402|C182504_G3_I9.M.174877|C169820_G1_I2.M.34445|C176287_G1_I3.M.90120|C168488_G1_I1.M.28906|C176473_G7_I1.M.92038|C176723_G1_I1.M.95193|C180090_G3_I5.M.138401
GO:0030574	1.0681e-06	0.00090063	11	283	180	30496	collagen catabolic process	C176473_G7_I1.M.92038|C183204_G3_I4.M.186030|C180090_G3_I4.M.138395|C181768_G1_I1.M.163866|C165393_G1_I1.M.21608|C173813_G4_I3.M.64064|C178111_G4_I4.M.112402|C182504_G3_I9.M.174877|C176723_G1_I1.M.95193|C180090_G3_I5.M.138401|C169820_G1_I2.M.34445
GO:0048856	1.6134e-06	0.0011337	140	18677	180	30496	anatomical structure development	C103320_G1_I1.M.4802|C178707_G2_I1.M.119857|C165393_G1_I1.M.21608|C171914_G1_I1.M.47687|C182504_G3_I9.M.174877|C170097_G1_I1.M.35859|C177275_G2_I3.M.102133|C173483_G3_I2.M.61299|C163781_G1_I1.M.19193|C178530_G3_I1.M.117458|C151105_G2_I1.M.12069|C183191_G1_I3.M.185770|C174414_G5_I1.M.69932|C120316_G1_I1.M.6641|C181222_G3_I2.M.155078|C181916_G7_I3.M.166208|C183204_G3_I4.M.186030|C173320_G2_I2.M.597…
GO:0022617	2.2329e-06	0.0013179	14	509	180	30496	extracellular matrix disassembly	C183204_G3_I4.M.186030|C180090_G3_I4.M.138395|C165393_G1_I1.M.21608|C173813_G4_I3.M.64064|C178111_G4_I4.M.112402|C182504_G3_I9.M.174877|C171648_G9_I1.M.45732|C169820_G1_I2.M.34445|C176473_G7_I1.M.92038|C169143_G1_I3.M.31501|C167000_G2_I2.M.24616|C174493_G1_I1.M.70950|C176723_G1_I1.M.95193|C180090_G3_I5.M.138401
GO:0065007	5.8993e-06	0.0023196	162	23519	180	30496	biological regulation	C103320_G1_I1.M.4802|C178707_G2_I1.M.119857|C165393_G1_I1.M.21608|C171914_G1_I1.M.47687|C182504_G3_I9.M.174877|C177445_G3_I2.M.104258|C177275_G2_I3.M.102133|C173483_G3_I2.M.61299|C163781_G1_I1.M.19193|C178530_G3_I1.M.117458|C151105_G2_I1.M.12069|C183191_G1_I3.M.185770|C174414_G5_I1.M.69932|C120316_G1_I1.M.6641|C176192_G1_I2.M.88998|C183086_G1_I2.M.184210|C181916_G7_I3.M.166208|C172796_G2_I1.M.551…
GO:0032963	6.052e-06	0.0023196	11	339	180	30496	collagen metabolic process	C176473_G7_I1.M.92038|C183204_G3_I4.M.186030|C180090_G3_I4.M.138395|C181768_G1_I1.M.163866|C165393_G1_I1.M.21608|C173813_G4_I3.M.64064|C178111_G4_I4.M.112402|C182504_G3_I9.M.174877|C176723_G1_I1.M.95193|C180090_G3_I5.M.138401|C169820_G1_I2.M.34445
GO:0060348	6.9255e-06	0.0024332	26	1684	180	30496	bone development	C165393_G1_I1.M.21608|C179050_G1_I3.M.124767|C182504_G3_I9.M.174877|C171648_G9_I1.M.45732|C166960_G2_I1.M.24506|C163781_G1_I1.M.19193|C176287_G1_I3.M.90120|C179042_G3_I3.M.124683|C180790_G2_I1.M.148891|C169143_G1_I3.M.31501|C173865_G8_I2.M.64622|C120316_G1_I1.M.6641|C181151_G3_I1.M.153933|C183610_G2_I1.M.191660|C166523_G1_I1.M.23628|C183204_G3_I4.M.186030|C180090_G3_I4.M.138395|C181768_G1_I1.M.16…
GO:0030198	1.4281e-05	0.0043008	25	1648	180	30496	extracellular matrix organization	C165393_G1_I1.M.21608|C178111_G4_I4.M.112402|C182504_G3_I9.M.174877|C171648_G9_I1.M.45732|C179687_G6_I1.M.132959|C169143_G1_I3.M.31501|C176360_G2_I3.M.90961|C183204_G3_I4.M.186030|C180090_G3_I4.M.138395|C181614_G3_I2.M.161417|C182127_G4_I2.M.169176|C180943_G2_I1.M.150889|C173813_G4_I3.M.64064|C169820_G1_I2.M.34445|C176473_G7_I1.M.92038|C182051_G5_I5.M.167941|C180475_G1_I10.M.144100|C176699_G3_I5.…
GO:0048513	1.7112e-05	0.0048095	115	14726	180	30496	organ development	C103320_G1_I1.M.4802|C178707_G2_I1.M.119857|C165393_G1_I1.M.21608|C171914_G1_I1.M.47687|C182504_G3_I9.M.174877|C177275_G2_I3.M.102133|C173483_G3_I2.M.61299|C163781_G1_I1.M.19193|C178530_G3_I1.M.117458|C151105_G2_I1.M.12069|C174414_G5_I1.M.69932|C120316_G1_I1.M.6641|C181916_G7_I3.M.166208|C183204_G3_I4.M.186030|C180090_G3_I4.M.138395|C172379_G3_I1.M.51189|C172371_G1_I1.M.51147|C173329_G2_I1.M.5979…
GO:0030334	3.0504e-05	0.0071448	33	2643	180	30496	regulation of cell migration	C168665_G1_I2.M.29524|C181809_G1_I2.M.164555|C165393_G1_I1.M.21608|C179050_G1_I3.M.124767|C182504_G3_I9.M.174877|C183350_G2_I2.M.188497|C178049_G1_I3.M.111603|C173865_G8_I2.M.64622|C174414_G5_I1.M.69932|C183610_G2_I1.M.191660|C183204_G3_I4.M.186030|C180090_G3_I4.M.138395|C181614_G3_I2.M.161417|C169730_G1_I1.M.33979|C176500_G3_I3.M.92311|C180943_G2_I1.M.150889|C176913_G1_I3.M.97601|C178668_G1_I3.M…
GO:0042060	3.4529e-05	0.0076618	36	3025	180	30496	wound healing	C181434_G3_I4.M.158515|C165393_G1_I1.M.21608|C179050_G1_I3.M.124767|C177275_G2_I3.M.102133|C173483_G3_I2.M.61299|C166960_G2_I1.M.24506|C163781_G1_I1.M.19193|C179042_G3_I3.M.124683|C179687_G6_I1.M.132959|C169143_G1_I3.M.31501|C174414_G5_I1.M.69932|C176360_G2_I3.M.90961|C181300_G3_I1.M.156156|C183610_G2_I1.M.191660|C181403_G3_I5.M.158107|C169074_G1_I1.M.31160|C180090_G3_I4.M.138395|C181614_G3_I2.M.…
GO:0051270	4.07e-05	0.0085795	34	2803	180	30496	regulation of cellular component movement	C168665_G1_I2.M.29524|C181809_G1_I2.M.164555|C165393_G1_I1.M.21608|C179050_G1_I3.M.124767|C182504_G3_I9.M.174877|C183350_G2_I2.M.188497|C178049_G1_I3.M.111603|C173865_G8_I2.M.64622|C174414_G5_I1.M.69932|C183610_G2_I1.M.191660|C183204_G3_I4.M.186030|C180090_G3_I4.M.138395|C181614_G3_I2.M.161417|C169730_G1_I1.M.33979|C176500_G3_I3.M.92311|C180943_G2_I1.M.150889|C177861_G1_I1.M.109362|C176913_G1_I3.…
GO:0032502	5.628e-05	0.010954	144	20349	180	30496	developmental process	C103320_G1_I1.M.4802|C178707_G2_I1.M.119857|C165393_G1_I1.M.21608|C171914_G1_I1.M.47687|C182504_G3_I9.M.174877|C170097_G1_I1.M.35859|C177275_G2_I3.M.102133|C173483_G3_I2.M.61299|C163781_G1_I1.M.19193|C178530_G3_I1.M.117458|C151105_G2_I1.M.12069|C183191_G1_I3.M.185770|C174414_G5_I1.M.69932|C120316_G1_I1.M.6641|C181222_G3_I2.M.155078|C181916_G7_I3.M.166208|C183204_G3_I4.M.186030|C173320_G2_I2.M.597…
GO:0040012	6.7499e-05	0.012373	35	2999	180	30496	regulation of locomotion	C168665_G1_I2.M.29524|C181809_G1_I2.M.164555|C165393_G1_I1.M.21608|C179050_G1_I3.M.124767|C182504_G3_I9.M.174877|C183350_G2_I2.M.188497|C178049_G1_I3.M.111603|C173865_G8_I2.M.64622|C174414_G5_I1.M.69932|C183610_G2_I1.M.191660|C183204_G3_I4.M.186030|C180090_G3_I4.M.138395|C173258_G2_I1.M.59266|C181614_G3_I2.M.161417|C172379_G3_I1.M.51189|C169730_G1_I1.M.33979|C176500_G3_I3.M.92311|C180943_G2_I1.M.…
GO:0032501	8.899e-05	0.014871	150	21657	180	30496	multicellular organismal process	C103320_G1_I1.M.4802|C178707_G2_I1.M.119857|C165393_G1_I1.M.21608|C171914_G1_I1.M.47687|C182504_G3_I9.M.174877|C170097_G1_I1.M.35859|C177275_G2_I3.M.102133|C173483_G3_I2.M.61299|C163781_G1_I1.M.19193|C178530_G3_I1.M.117458|C151105_G2_I1.M.12069|C183191_G1_I3.M.185770|C174414_G5_I1.M.69932|C120316_G1_I1.M.6641|C174343_G4_I2.M.69235|C181222_G3_I2.M.155078|C183086_G1_I2.M.184210|C181916_G7_I3.M.1662…
GO:0023052	9.0848e-05	0.014871	108	13981	180	30496	signaling	C103320_G1_I1.M.4802|C171914_G1_I1.M.47687|C177445_G3_I2.M.104258|C177275_G2_I3.M.102133|C173483_G3_I2.M.61299|C163781_G1_I1.M.19193|C151105_G2_I1.M.12069|C183191_G1_I3.M.185770|C174414_G5_I1.M.69932|C120316_G1_I1.M.6641|C176192_G1_I2.M.88998|C181916_G7_I3.M.166208|C183204_G3_I4.M.186030|C180090_G3_I4.M.138395|C173258_G2_I1.M.59266|C172379_G3_I1.M.51189|C172371_G1_I1.M.51147|C176913_G1_I3.M.97601…
GO:0050900	0.00010823	0.016296	15	816	180	30496	leukocyte migration	C183204_G3_I4.M.186030|C181434_G3_I4.M.158515|C173883_G5_I1.M.64798|C176500_G3_I3.M.92311|C180943_G2_I1.M.150889|C165393_G1_I1.M.21608|C176913_G1_I3.M.97601|C179985_G4_I1.M.136755|C178049_G1_I3.M.111603|C179687_G6_I1.M.132959|C176699_G3_I5.M.94877|C167000_G2_I2.M.24616|C164818_G1_I1.M.20653|C174493_G1_I1.M.70950|C168422_G1_I3.M.28661
GO:0042493	0.00011924	0.017336	27	2110	180	30496	response to drug	C168665_G1_I2.M.29524|C176476_G2_I5.M.92091|C178707_G2_I1.M.119857|C165393_G1_I1.M.21608|C179050_G1_I3.M.124767|C183067_G8_I1.M.183982|C177275_G2_I3.M.102133|C174414_G5_I1.M.69932|C173012_G1_I1.M.57009|C172796_G2_I1.M.55126|C181403_G3_I5.M.158107|C169067_G1_I1.M.31115|C183204_G3_I4.M.186030|C180090_G3_I4.M.138395|C173258_G2_I1.M.59266|C180943_G2_I1.M.150889|C27655_G2_I1.M.1465|C178668_G1_I3.M.119…
GO:0022411	0.00017121	0.023284	20	1363	180	30496	cellular component disassembly	C183204_G3_I4.M.186030|C180090_G3_I4.M.138395|C178079_G6_I1.M.112028|C165393_G1_I1.M.21608|C173813_G4_I3.M.64064|C178111_G4_I4.M.112402|C171170_G1_I2.M.42451|C182504_G3_I9.M.174877|C171648_G9_I1.M.45732|C173483_G3_I2.M.61299|C183670_G2_I2.M.192210|C164778_G1_I1.M.20593|C169820_G1_I2.M.34445|C176473_G7_I1.M.92038|C169143_G1_I3.M.31501|C182051_G5_I5.M.167941|C167000_G2_I2.M.24616|C174493_G1_I1.M.70…
GO:0034447	0.00018278	0.024081	3	19	180	30496	very-low-density lipoprotein particle clearance	C174414_G5_I1.M.69932|C178668_G1_I3.M.119326|C177275_G2_I3.M.102133
GO:0045446	0.0002171	0.027736	11	504	180	30496	endothelial cell differentiation	C180090_G3_I4.M.138395|C180943_G2_I1.M.150889|C179050_G1_I3.M.124767|C123810_G2_I1.M.7157|C181556_G1_I7.M.160478|C183610_G2_I1.M.191660|C171648_G9_I1.M.45732|C174493_G1_I1.M.70950|C152490_G2_I1.M.12419|C176723_G1_I1.M.95193|C180090_G3_I5.M.138401
GO:0050789	0.00022823	0.0283	152	22319	180	30496	regulation of biological process	C103320_G1_I1.M.4802|C178707_G2_I1.M.119857|C165393_G1_I1.M.21608|C182504_G3_I9.M.174877|C177445_G3_I2.M.104258|C177275_G2_I3.M.102133|C173483_G3_I2.M.61299|C163781_G1_I1.M.19193|C151105_G2_I1.M.12069|C183191_G1_I3.M.185770|C174414_G5_I1.M.69932|C120316_G1_I1.M.6641|C176192_G1_I2.M.88998|C181916_G7_I3.M.166208|C172796_G2_I1.M.55126|C183204_G3_I4.M.186030|C173320_G2_I2.M.59762|C180090_G3_I4.M.1383…
GO:0043062	0.00025024	0.029306	31	2699	180	30496	extracellular structure organization	C165393_G1_I1.M.21608|C178111_G4_I4.M.112402|C182504_G3_I9.M.174877|C171648_G9_I1.M.45732|C179687_G6_I1.M.132959|C169143_G1_I3.M.31501|C176360_G2_I3.M.90961|C173012_G1_I1.M.57009|C181151_G3_I1.M.153933|C183204_G3_I4.M.186030|C180090_G3_I4.M.138395|C181614_G3_I2.M.161417|C182127_G4_I2.M.169176|C180943_G2_I1.M.150889|C173329_G2_I1.M.59798|C173813_G4_I3.M.64064|C152490_G2_I1.M.12419|C169820_G1_I2.M.…
GO:0071347	0.00029427	0.032834	7	214	180	30496	cellular response to interleukin-1	C183204_G3_I4.M.186030|C174414_G5_I1.M.69932|C165393_G1_I1.M.21608|C178668_G1_I3.M.119326|C177275_G2_I3.M.102133|C174493_G1_I1.M.70950|C168422_G1_I3.M.28661
GO:0023060	0.00029594	0.032834	88	11020	180	30496	signal transmission	C103320_G1_I1.M.4802|C165249_G1_I1.M.21321|C179050_G1_I3.M.124767|C191681_G1_I1.M.192630|C177445_G3_I2.M.104258|C180590_G2_I2.M.145849|C177275_G2_I3.M.102133|C183496_G2_I3.M.190470|C166960_G2_I1.M.24506|C163781_G1_I1.M.19193|C180790_G2_I1.M.148891|C151105_G2_I1.M.12069|C183191_G1_I3.M.185770|C174414_G5_I1.M.69932|C120316_G1_I1.M.6641|C176192_G1_I2.M.88998|C180613_G2_I4.M.146199|C183204_G3_I4.M.18…
GO:0023046	0.00032593	0.035233	88	11048	180	30496	signaling process	C103320_G1_I1.M.4802|C165249_G1_I1.M.21321|C179050_G1_I3.M.124767|C191681_G1_I1.M.192630|C177445_G3_I2.M.104258|C180590_G2_I2.M.145849|C177275_G2_I3.M.102133|C183496_G2_I3.M.190470|C166960_G2_I1.M.24506|C163781_G1_I1.M.19193|C180790_G2_I1.M.148891|C151105_G2_I1.M.12069|C183191_G1_I3.M.185770|C174414_G5_I1.M.69932|C120316_G1_I1.M.6641|C176192_G1_I2.M.88998|C180613_G2_I4.M.146199|C183204_G3_I4.M.18…
GO:0048514	0.00033734	0.035556	28	2373	180	30496	blood vessel morphogenesis	C165393_G1_I1.M.21608|C171170_G1_I2.M.42451|C168488_G1_I1.M.28906|C171395_G8_I1.M.43913|C172225_G3_I2.M.50076|C169143_G1_I3.M.31501|C174414_G5_I1.M.69932|C120316_G1_I1.M.6641|C176360_G2_I3.M.90961|C183610_G2_I1.M.191660|C180090_G3_I4.M.138395|C176500_G3_I3.M.92311|C180943_G2_I1.M.150889|C172371_G1_I1.M.51147|C173813_G4_I3.M.64064|C181556_G1_I7.M.160478|C152490_G2_I1.M.12419|C176473_G7_I1.M.92038|…
GO:0016125	0.00035823	0.036152	10	449	180	30496	sterol metabolic process	C168665_G1_I2.M.29524|C182127_G4_I2.M.169176|C180475_G1_I10.M.144100|C176500_G3_I3.M.92311|C174414_G5_I1.M.69932|C178668_G1_I3.M.119326|C172476_G2_I1.M.52011|C174532_G1_I1.M.71298|C121107_G1_I1.M.6766|C177275_G2_I3.M.102133
GO:0010817	0.00040462	0.03877	18	1237	180	30496	regulation of hormone levels	C169074_G1_I1.M.31160|C168665_G1_I2.M.29524|C166523_G1_I1.M.23628|C181434_G3_I4.M.158515|C173883_G5_I1.M.64798|C171914_G1_I1.M.47687|C27655_G2_I1.M.1465|C182433_G2_I1.M.173711|C178668_G1_I3.M.119326|C175384_G1_I1.M.79903|C168488_G1_I1.M.28906|C177567_G5_I1.M.105803|C174414_G5_I1.M.69932|C172476_G2_I1.M.52011|C183086_G1_I2.M.184210|C121107_G1_I1.M.6766|C173708_G1_I4.M.63031|C303258_G1_I1.M.196952
GO:0051599	0.00041469	0.038852	4	59	180	30496	response to hydrostatic pressure	C180090_G3_I4.M.138395|C172476_G2_I1.M.52011|C176723_G1_I1.M.95193|C180090_G3_I5.M.138401
GO:0032469	0.00048222	0.040468	5	109	180	30496	endoplasmic reticulum calcium ion homeostasis	C182127_G4_I2.M.169176|C78888_G1_I1.M.3856|C180475_G1_I10.M.144100|C181300_G3_I1.M.156156|C181403_G3_I5.M.158107
GO:0030111	0.00048313	0.040468	17	1148	180	30496	regulation of Wnt receptor signaling pathway	C168665_G1_I2.M.29524|C180090_G3_I4.M.138395|C181614_G3_I2.M.161417|C169730_G1_I1.M.33979|C179050_G1_I3.M.124767|C176913_G1_I3.M.97601|C178668_G1_I3.M.119326|C191681_G1_I1.M.192630|C152490_G2_I1.M.12419|C164778_G1_I1.M.20593|C180790_G2_I1.M.148891|C180790_G1_I1.M.148887|C183610_G2_I1.M.191660|C176502_G12_I3.M.92367|C180090_G3_I5.M.138401|C177084_G2_I1.M.99669|C181838_G7_I2.M.165106
GO:0030155	0.00048419	0.040468	23	1823	180	30496	regulation of cell adhesion	C180090_G3_I4.M.138395|C181614_G3_I2.M.161417|C181434_G3_I4.M.158515|C176500_G3_I3.M.92311|C180943_G2_I1.M.150889|C181809_G1_I2.M.164555|C177861_G1_I1.M.109362|C165393_G1_I1.M.21608|C179050_G1_I3.M.124767|C191681_G1_I1.M.192630|C178049_G1_I3.M.111603|C169820_G1_I2.M.34445|C179687_G6_I1.M.132959|C173865_G8_I2.M.64622|C174414_G5_I1.M.69932|C181363_G5_I1.M.157415|C176699_G3_I5.M.94877|C173012_G1_I1.…
GO:0031100	0.00048953	0.040468	9	384	180	30496	organ regeneration	C168665_G1_I2.M.29524|C183204_G3_I4.M.186030|C176500_G3_I3.M.92311|C174414_G5_I1.M.69932|C27655_G2_I1.M.1465|C178668_G1_I3.M.119326|C183610_G2_I1.M.191660|C166960_G2_I1.M.24506|C179042_G3_I3.M.124683
GO:0048729	0.00059296	0.04568	39	3893	180	30496	tissue morphogenesis	C103320_G1_I1.M.4802|C165298_G1_I3.M.21417|C181434_G3_I4.M.158515|C181809_G1_I2.M.164555|C165393_G1_I1.M.21608|C179050_G1_I3.M.124767|C178111_G4_I4.M.112402|C182177_G5_I3.M.169981|C171648_G9_I1.M.45732|C178049_G1_I3.M.111603|C174390_G12_I2.M.69744|C176287_G1_I3.M.90120|C180790_G2_I1.M.148891|C172225_G3_I2.M.50076|C169143_G1_I3.M.31501|C176360_G2_I3.M.90961|C183610_G2_I1.M.191660|C181403_G3_I5.M.1…
GO:0022603	0.00059592	0.04568	41	4166	180	30496	regulation of anatomical structure morphogenesis	C181809_G1_I2.M.164555|C165393_G1_I1.M.21608|C179050_G1_I3.M.124767|C191681_G1_I1.M.192630|C183350_G2_I2.M.188497|C177275_G2_I3.M.102133|C173483_G3_I2.M.61299|C168488_G1_I1.M.28906|C180790_G2_I1.M.148891|C180556_G1_I1.M.145378|C169143_G1_I3.M.31501|C174414_G5_I1.M.69932|C120316_G1_I1.M.6641|C181363_G5_I1.M.157415|C183610_G2_I1.M.191660|C181838_G7_I2.M.165106|C177729_G12_I1.M.107858|C183204_G3_I4.…
GO:0030335	0.00066661	0.048758	20	1516	180	30496	positive regulation of cell migration	C183204_G3_I4.M.186030|C180090_G3_I4.M.138395|C180943_G2_I1.M.150889|C165393_G1_I1.M.21608|C179050_G1_I3.M.124767|C176913_G1_I3.M.97601|C183350_G2_I2.M.188497|C178049_G1_I3.M.111603|C152490_G2_I1.M.12419|C169820_G1_I2.M.34445|C173865_G8_I2.M.64622|C176699_G3_I5.M.94877|C167738_G3_I1.M.26569|C183610_G2_I1.M.191660|C167000_G2_I2.M.24616|C164818_G1_I1.M.20653|C174493_G1_I1.M.70950|C168422_G1_I3.M.28…
GO:0070887	0.00067077	0.048758	56	6322	180	30496	cellular response to chemical stimulus	C103320_G1_I1.M.4802|C178707_G2_I1.M.119857|C165393_G1_I1.M.21608|C171914_G1_I1.M.47687|C179050_G1_I3.M.124767|C183067_G8_I1.M.183982|C177275_G2_I3.M.102133|C173483_G3_I2.M.61299|C174414_G5_I1.M.69932|C176360_G2_I3.M.90961|C183086_G1_I2.M.184210|C172512_G1_I2.M.52382|C179007_G2_I1.M.124263|C183204_G3_I4.M.186030|C180090_G3_I4.M.138395|C173258_G2_I1.M.59266|C176913_G1_I3.M.97601|C173813_G4_I3.M.64…

## Sheet: Table S7
Overview of individual data on the clownfish (A. bicinctus) used in the experiment. Family tag code, sex, individual code, tagging date, size at tagging, depth (m), sacrifice date, time lapse from tagging until sacrifice, size at sacrifice date, growth from tagging until sacrifice (mm), total number of individuals in the family (n). n.a.: not available. * Individuals excluded from the analysis du…
Family tag	Sex	Individual code	Tagging date	Size	Depth	Sacrifice	Time lapse	Size a.s.	growth	n
CF0I	Female	CF0IF	2013-05-04	115	8	2013-05-04	0	115	0	2
	Male	CF0IM	2013-05-04	98	8	2013-05-04	0	98	0
CF0II	Female	Specimen not analyzed	Left on site							2
	Male	CF0IIF	2013-07-01	128	n.a.	2013-07-01	0	128	0
CF1	Female	CF1F	2013-11-20	115	11.5	2013-11-21	0	115	0	3
	Male	CF1M	2013-11-20	80	11.5	2013-11-26	5	82	2
CF2	Female	Specimen not analyzed	2013-02-27	80	10	2013-11-21	0	98	18	3
	Male	CF2M	2013-02-27	70	10	2/Dec/13	11	85	15
CF3	Female	CF3F	2013-02-25	111	14.2	3/Apr/13	0	n.a	n.a.	3
	Male*	CF3M	2013-02-25	69	14.2	13/Apr/13	10	80	11
CF4	Female	Specimen not analyzed	2013-02-27	99	9.9	2013-05-19	0	111	12	3
	Male	CF4M	2013-02-27	84	9.9	2013-06-03	15	92	8
CF5	Female	CF5F	2013-02-25	120	13.1	3/Apr/13	0	130	10	4
	Male	CF5M	2013-02-25	90	13.1	24/Apr/13	21	98	8
CF6	Female	Specimen not analyzed	2013-02-23	119	14.4	2013-05-08	0	120	1	3
	Male	CF6M	2013-02-23	116	14.4	2013-06-03	26	120	4
CF7	Female	Specimen not analyzed	2013-02-24	116	12.4	2013-05-19	0	134	18	5
	Male	CF7M	2013-02-24	99	12.4	2013-06-12	24	105	6
CF8	Female	Specimen not analyzed	2013-02-27	102	9.8	2013-05-21	0	105	3	3
	Male	CF8M	2013-02-27	70	9.8	2013-06-19	29	85	15
CF9	Female	CF9F	2013-02-26	100	10.7	3/Apr/13	0	110	10	6
	Male	CF9M	2013-02-26	99	10.7	2013-05-04	31	102	3
CF10	Female	Specimen not analyzed	2013-02-23	116	5.8	2013-05-08	0	125	9	3
	Male	CF10M	2013-02-23	94	5.8	2013-06-12	35	108	14
CF11	Female	Specimen not analyzed	2013-02-27	107	9.8	2013-05-21	0	115	8	4
	Male	CF11M	2013-02-27	84	9.8	2013-07-01	41	111	27
CF12	Female	CF12F	2013-02-25	120	16.2	3/Apr/13	0	125	5	3
	Male*	CF12M	2013-02-25	50	16.2	2013-05-15	42	62	12
CF13	Female	Specimen not analyzed	2013-02-26	128	13.4	2013-05-21	0	140	12	3
	Male	CF13M	2013-02-26	92	13.4	2015-07-07	47	106	14
CF14	Female	Specimen not analyzed	2013-02-25	111	15.9	2013-05-19	0	125	14	4
	Male	CF14M	2013-02-25	109	15.9	2013-07-08	50	114	5

## Sheet: Table S8
Gene symbol, forward and reverse primer sequences designed for the RT-qPCR
Gene	Forward primer sequence	Reverse primer sequence
cyp19a1	5’- CGTTTTGGGAGCAAACAGGG-3’	5’- CCAGGTGAGTCTGTGTGGAC-3’
foxl2	5’-TCATCAGCAAGTTCCCCTTC-3’	5’-CGGGTCGAGTGTCCAGTAAT-3’
amh	5’-CGGGTCGAGTGTCCAGTAAT-3’	5’-CGGGTCGAGTGTCCAGTAAT-3’
dmrt1	5’-GTCCTGGTCCCGAAGAAAGG-3’	5’-CATCCACGAGGTCTCTCTGC-3’
phactr4a	5’-GGCACAACAAAGAGCAGTGG-3’	5’-TAGCCTCCGTTTGATCTCGC-3’
tenm2	5’-CCACCCAGAAGTCCTACAGC-3’	5’-GGTTCACATACTCCCAGCTCA-3’
beta-actin	5’-CAGGGAGAAGATGACCCAGA-3’	5’-GAGCGTAGCCCTCGTAGATG-3'
